# Supplementary material for: Malonylation of GAPDH is an inflammatory signal in macrophages
Source: Nat Commun. 2019 Jan 18;10:338. doi: 10.1038/s41467-018-08187-6 (PMC6338787; doi:10.1038/s41467-018-08187-6)
Supplement: Supplementary file 4 — Supplementary Data 1 [file 41467_2018_8187_MOESM4_ESM.xlsx]

## Sheet: Supp table 1
Supplementary Table 1. Mass spectrometry results from malonylated peptides isolated by affinity immunoprecipitation
Protein accession	Position	Protein description	Gene name	Localization probability	PEP	Score	Modified sequence	Charge	Mass error [ppm]	MS/MS Count	LPS/UT Ratio	ratio P value
A2AAY5	719	SH3 and PX domain-containing protein 2B	Sh3pxd2b	1	4.87278e-07	97.45	QDGLSPK(1)ETPCR	2	-0.020983	3	11	0.03598
A2AF47	830	Dedicator of cytokinesis protein 11	Dock11	1	5.59541e-12	66.36	THLESTIYTQDLHVHK(1)FFHHCQLIQSGSK	5	0.10746	2	10.9	0.25554
A6X8Z5	300	Rho GTPase-activating protein 31	Arhgap31	0.947513	0.0255957	43.808	LSSK(0.526)SK(0.526)K(0.948)WK	3	0.93957	1	10.9	0.25554
B1AVH7	52	TBC1 domain family member 2A	Tbc1d2	1	0.00192507	66.989	LCGYLSK(1)FGGK	2	-1.445	4	10.3
D3YXK2	458	Scaffold attachment factor B1	Safb	1	0.00102941	84.365	VVGAK(1)VVTNAR	2	0.524	3	8.1
D3Z4S3	134	Putative peptidyl-tRNA hydrolase PTRHD1	Ptrhd1	1	0.0511299	41.164	EEVSQYLK(1)K	2	-0.75446	1	6.1
D3Z6Q9	145	Bridging integrator 2	Bin2	1	0.00640529	70.552	K(1)LVDYDSAR	2	0.44448	5	5.6	0.0131158
E9PZJ8	573	Activating signal cointegrator 1 complex subunit 3	Ascc3	1	1.03568e-34	171.26	ELTGDMQLSK(1)SEILR	2	-0.038495	13	5.4
E9Q555	1109	E3 ubiquitin-protein ligase RNF213	Rnf213	1	0.00187641	51.03	RLPSQEK(1)ACDVR	3	-0.50747	2	4.4	0.064203
O08529	260	Calpain-2 catalytic subunit	Capn2	1	1.07545e-43	125	LVK(1)GHAYSVTGAEEVESSGSLQK	3	0.11065	6	4.4
O08553	520	Dihydropyrimidinase-related protein 2	Dpysl2	1	0.00282375	50.178	TVTPASSAK(1)TSPAK	2	0.11016	3	4.3	0.028343
O08788	38	Dynactin subunit 1	Dctn1	1	0.000848034	68.657	VEVIGK(1)GHR	3	-0.3298	1	4.3
O08788	618	Dynactin subunit 1	Dctn1	1	0.00672069	47.082	LICK(1)AELIR	3	3.5341	1	3.8
O08997	25	Copper transport protein ATOX1	Atox1	0.999999	4.46695e-07	65.231	VLNK(1)LGGVEFNIDLPNKK	3	1.5175	1	3.6	0.109283
O08997	60	Copper transport protein ATOX1	Atox1	1	6.38853e-05	94.717	TGK(1)AVSYLGPK	2	-0.35539	14	3.4	0.067838
O08997	57	Copper transport protein ATOX1	Atox1	1	1.43281e-17	81.48	VCIDSEHSSDTLLATLNK(1)TGK	3	0.58613	7	3.3
O09110	32	Dual specificity mitogen-activated protein kinase kinase 3	Map2k3	1	7.69595e-08	69.331	ISCVSK(1)PPVSNPTPPR	3	0.66055	6	3.2	0.042677
O09172	263	Glutamate--cysteine ligase regulatory subunit	Gclm	1	0.053999	56.916	SK(1)GYILQAK	2	0.30485	2	3.2
O35129	89	Prohibitin-2	Phb2	1	0.0172006	52.49	K(1)ISSPTGSK	2	0.46169	2	3
O35639	177	Annexin A3	Anxa3	1	1.29746e-05	81.656	K(1)DAQILYNAGENK	2	-0.15226	4	2.8
O35643	11	AP-1 complex subunit beta-1	Ap1b1	1	0.0548594	44.377	YFTTTK(1)K	2	0.5089	1	2.7	0.0173405
O35643	12	AP-1 complex subunit beta-1	Ap1b1	1	0.0183477	58.511	K(1)GEIFELK	2	0.90653	1	2.7	0.056378
O54824	971	Pro-interleukin-16	Il16	1	0.00425004	48.216	TQSCETK(1)LLDEK	2	1.2326	1	2.7
O54988	1104	STE20-like serine/threonine-protein kinase	Slk	1	0.0112354	45.28	IK(1)QFAAQEEK	2	-1.1552	1	2.6	0.057678
O55222	426	Integrin-linked protein kinase	Ilk	1	0.000849438	72.29	LMK(1)ICMNEDPAK	2	-0.94249	9	2.6	0.00106136
O70133	1013	ATP-dependent RNA helicase A	Dhx9	1	0.0014724	116.25	K(1)ILTTEGR	2	-1.4503	4	2.6
O70133	1026	ATP-dependent RNA helicase A	Dhx9	1	1.62657e-12	79.69	NALIHK(1)SSVNCPFSSQDMK	3	0.26628	2	2.6
O70145	516	Neutrophil cytosol factor 2	Ncf2	1	5.17945e-05	58.024	AFVEGCAAK(1)NLEGIPR	2	1.3861	2	2.6
O70145	68	Neutrophil cytosol factor 2	Ncf2	1	1.18378e-05	92.295	DK(1)HSAVAYFQR	3	-0.39004	3	2.5
O70157	625	DNA topoisomerase 3-alpha	Top3a	1	0.0114535	44.968	QVFIEAVAK(1)AK(1)K	2	-0.2017	1	2.5	0.056416
O70157	623	DNA topoisomerase 3-alpha	Top3a	1	0.0114535	44.968	QVFIEAVAK(1)AK(1)K	2	-0.2017	1	2.4	0.040641
O70251	129	Elongation factor 1-beta	Eef1b	1	0.0126421	67.334	LAQYESK(1)K	2	-0.093271	1	2.4	0.157699
O70251	133	Elongation factor 1-beta	Eef1b	1	0.0582145	43.442	K(1)PAVVAK	2	-0.79146	1	2.4
O70435	206	Proteasome subunit alpha type-3	Psma3	1	6.23213e-05	88.706	IIYIVHDEVK(1)DK	3	-0.055252	12	2.3	0.127136
O88342	182	WD repeat-containing protein 1	Wdr1	1	1.13925e-05	111.94	FK(1)FTIGDHSR	3	-0.018571	9	2.3	0.33672
O88342	256	WD repeat-containing protein 1	Wdr1	1	2.23614e-11	62.487	AHDGGIYAISWSPDSTHLLSASGDK(1)TSK	4	0.34293	2	2.3
O88342	569	WD repeat-containing protein 1	Wdr1	1	0.00100541	118.71	VK(1)IQDAHR	3	0.14093	11	2.3	0.32686
O88342	115	WD repeat-containing protein 1	Wdr1	1	0.0017266	54.343	DIAWTEDSK(1)R	2	-0.057947	4	2.3	0.023064
O88351	467	Inhibitor of nuclear factor kappa-B kinase subunit beta	Ikbkb	1	0.0238215	51.286	NNSCLSK(1)MK	2	-0.14484	1	2.2	0.021101
O88532	311	Zinc finger RNA-binding protein	Zfr	1	0.0224652	64.567	K(1)TPFQNK	2	-0.53976	1	2.2
O88569	120	Heterogeneous nuclear ribonucleoproteins A2/B1	Hnrnpa2b1	1	6.33347e-37	174.52	LFVGGIK(1)EDTEEHHLR	3	-0.051367	35	2.2	0.0117759
O88844	243	Isocitrate dehydrogenase [NADP] cytoplasmic	Idh1	1	9.91084e-09	100.13	SQFEAQK(1)ICYEHR	3	-0.078756	10	2.2	0.0041247
O88844	81	Isocitrate dehydrogenase [NADP] cytoplasmic	Idh1	1	2.60477e-06	110.08	CATITPDEK(1)R	2	-0.065777	6	2.2	0.00078313
O89053	20	Coronin-1A	Coro1a	1	1.12366e-21	105.5	HVFGQPAK(1)ADQCYEDVR	3	0.25133	6	2.2
O89110	34	Caspase-8	Casp8	1	0.000436409	86.772	K(1)QETIEDAQK	2	0.84288	3	2.1
O89110	463	Caspase-8	Casp8	1	0.000120243	84.753	GK(1)QMPQPTFTLR	2	-0.1262	4	2.1	0.066541
P00375	33	Dihydrofolate reductase	Dhfr	1	0.0117994	100.25	NEFK(1)YFQR	2	-0.66673	6	2.1	0.156437
P00493	103	Hypoxanthine-guanine phosphoribosyltransferase	Hprt1	1	1.1573e-15	121.82	LK(1)SYCNDQSTGDIK	2	-0.2431	6	2.1	0.044397
P04117	121	Fatty acid-binding protein, adipocyte	Fabp4	1	0.0023128	51.495	LVVECVMK(1)GVTSTR	2	-0.2626	2	2.1	0.0194646
P05063	42	Fructose-bisphosphate aldolase C	Aldoc	1	1.17601e-06	84.653	GILAADESVGSMAK(1)R	2	-0.27832	4	2.1	0.020521
P05064	42	Fructose-bisphosphate aldolase A	Aldoa	1	2.07824e-35	171.46	GILAADESTGSIAK(1)R	3	1.1927	22	2
P05064	312	Fructose-bisphosphate aldolase A	Aldoa	1	1.47843e-07	98.943	ALQASALK(1)AWGGK	2	0.28542	6	2
P05064	13	Fructose-bisphosphate aldolase A	Aldoa	1	3.69563e-06	83.243	PHPYPALTPEQK(1)K	2	-0.036526	21	2	0.137004
P05064	111	Fructose-bisphosphate aldolase A	Aldoa	1	3.76752e-38	109.08	VDK(1)GVVPLAGTNGETTTQGLDGLSER	3	-0.63635	7	2
P05064	108	Fructose-bisphosphate aldolase A	Aldoa	1	0.00893367	49.3	GGVVGIK(1)VDK	1	1.2848	1	2	0.0079822
P05064	322	Fructose-bisphosphate aldolase A	Aldoa	1	0.00124017	71.176	ENLK(1)AAQEEYIK	2	0.31532	2	2	0.03104
P05064	140	Fructose-bisphosphate aldolase A	Aldoa	1	0.0101225	72.2	K(1)DGADFAK	2	-0.044083	4	2
P05201	290	Aspartate aminotransferase, cytoplasmic	Got1	1	0.028756	56.205	VLSQMEK(1)IVR	2	-2.8707	1	2
P05213	163	Tubulin alpha-1B chain	Tuba1b	1	0.0291675	51.436	LSVDYGK(1)K	2	0.30866	6	2
P05213	336	Tubulin alpha-1B chain	Tuba1b	1	7.44353e-07	93.424	DVNAAIATIK(1)TK	2	-0.087849	6	2	0.093518
P06151	243	L-lactate dehydrogenase A chain	Ldha	1	0.0100253	48.899	QVVDSAYEVIK(1)LK	2	0.35402	1	2	0.175475
P06151	81	L-lactate dehydrogenase A chain	Ldha	1	6.33896e-15	114.63	IVSSK(1)DYCVTANSK	2	0.10702	8	2
P06151	155	L-lactate dehydrogenase A chain	Ldha	1	0.0193253	51.276	ISGFPK(1)NR	2	-0.068676	1	2
P06151	318	L-lactate dehydrogenase A chain	Ldha	1	0.002161	60.549	K(1)SADTLWGIQK	2	-0.13042	4	2
P06151	126	L-lactate dehydrogenase A chain	Ldha	1	5.47623e-06	66.826	FIIPNIVK(1)YSPHCK	3	-1.025	4	2
P06745	112	Glucose-6-phosphate isomerase	Gpi	1	0.0160181	69.03	SNTPIK(1)VDGK	2	-0.014193	3	2	0.032262
P06745	447	Glucose-6-phosphate isomerase	Gpi	1	0.00817921	76.332	K(1)ELQAAGK	2	0.89859	3	2
P06745	454	Glucose-6-phosphate isomerase	Gpi	1	1.31613e-15	120.77	ELQAAGK(1)SPEDLEK	2	0.10379	10	1.9	0.025757
P06800	921	Receptor-type tyrosine-protein phosphatase C	Ptprc	1	4.69897e-05	54.008	K(1)RDPPSDPSPLEAEYQR	3	1.3021	6	1.9
P07091	22	Protein S100-A4	S100a4	0.999964	0.00304396	86.911	YSGK(1)EGDKFK	2	0.49208	6	1.9	0.4138
P07091	35	Protein S100-A4	S100a4	1	7.65914e-06	113.67	TELK(1)ELLTR	2	0.20225	10	1.9	0.061483
P07091	48	Protein S100-A4	S100a4	1	0.000751139	94.692	ELPSFLGK(1)R	2	0.16147	6	1.9	0.062158
P07356	28	Annexin A2	Anxa2	1	6.3385e-11	57.613	LSLEGDHSTPPSAYGSVK(1)PYTNFDAER	3	-0.30499	1	1.9
P07356	204	Annexin A2	Anxa2	1	0.00485895	74.841	ELYDAGVK(1)R	2	0.0078622	3	1.9	0.060018
P07356	310	Annexin A2	Anxa2	0.873847	6.50926e-17	120.9	K(0.874)YGK(0.126)SLYYYIQQDTK	3	0.44006	6	1.9
P07356	206	Annexin A2	Anxa2	1	0.0325288	57.347	K(1)GTDVPK	2	0.44398	1	1.8	0.0098249
P07356	80	Annexin A2	Anxa2	0.839438	0.00709862	47.062	TK(0.839)K(0.161)ELPSALK	3	4.1428	3	1.8	0.183682
P07356	227	Annexin A2	Anxa2	1	6.75612e-11	152	SVCHLQK(1)VFER	2	-0.20212	25	1.8	0.034198
P07356	279	Annexin A2	Anxa2	1	0.0341521	52.49	LYDSMK(1)GK	2	0.020078	4	1.8	0.107199
P07356	176	Annexin A2	Anxa2	1	0.00172168	108.43	LMVALAK(1)GR	2	-0.28299	6	1.8
P07356	47	Annexin A2	Anxa2	1	7.97143e-05	87.519	DALNIETAVK(1)TK	2	-0.10266	6	1.8	0.000137988
P07356	81	Annexin A2	Anxa2	1	0.000134582	100.73	K(1)ELPSALK	2	0.73617	10	1.8	0.179578
P07356	324	Annexin A2	Anxa2	1	9.34591e-06	66.893	SLYYYIQQDTK(1)GDYQK	2	0.020093	3	1.8	0.070125
P07356	302	Annexin A2	Anxa2	1	0.00165973	89.679	SEVDMLK(1)IR	2	-0.21729	9	1.8
P07356	169	Annexin A2	Anxa2	1	0.00241281	68.847	K(1)LMVALAK	2	0.10298	11	1.8
P07356	157	Annexin A2	Anxa2	1	1.60797e-12	82.349	TDLEK(1)DIISDTSGDFRK	3	1.1883	6	1.8	0.0143449
P07901	84	Heat shock protein HSP 90-alpha	Hsp90aa1	1	0.00121024	44.691	ELHINLIPSK(1)QDR	3	-0.013647	2	1.8	0.107724
P08113	458	Endoplasmin	Hsp90b1	1	0.0564879	74.255	LLK(1)VIRK	2	-0.081681	1	1.8	0.21732
P08207	28	Protein S100-A10	S100a10	0.999994	4.40966e-08	80.738	FAGDKDHLTK(1)EDLR	3	0.051398	11	1.8	0.030756
P08207	57	Protein S100-A10	S100a10	1	1.957e-10	157.38	IMK(1)DLDQCR	2	-0.41584	12	1.8	0.116921
P08249	329	Malate dehydrogenase, mitochondrial	Mdh2	1	0.0460658	49.418	K(1)GEDFVK	2	-0.0076571	1	1.7
P09405	514	Nucleolin	Ncl	1	1.99659e-05	56.569	ATFIK(1)VPQNPHGK	3	0.37026	8	1.7	0.10958
P09405	546	Nucleolin	Ncl	1	9.68726e-06	71.601	EALNSCNK(1)MEIEGR	2	-0.44517	7	1.7	0.048416
P09411	11	Phosphoglycerate kinase 1	Pgk1	1	0.00170591	66.267	LTLDK(1)LDVK	2	0.92075	1	1.7	0.021358
P09411	131	Phosphoglycerate kinase 1	Pgk1	1	3.54001e-29	161.35	FHVEEEGK(1)GK	3	0.14691	28	1.7	0.071443
P09411	75	Phosphoglycerate kinase 1	Pgk1	1	5.35616e-24	86.577	SVVLMSHLGRPDGVPMPDK(1)YSLEPVAAELK	4	-0.046422	17	1.7
P09411	30	Phosphoglycerate kinase 1	Pgk1	1	2.65779e-26	130.56	VDFNVPMK(1)NNQITNNQR	2	0.065196	29	1.7	0.159239
P09411	323	Phosphoglycerate kinase 1	Pgk1	1	0.00230649	101.43	K(1)YAEAVGR	2	0.66198	6	1.7	0.43886
P09411	361	Phosphoglycerate kinase 1	Pgk1	1	0.0520456	42.314	SLMDEVVK(1)ATSR	2	0.13975	1	1.7	0.198457
P09411	133	Phosphoglycerate kinase 1	Pgk1	0.999962	1.02557e-45	179.46	FHVEEEGKGK(1)DASGNK	3	-0.30355	17	1.7	0.076761
P09411	15	Phosphoglycerate kinase 1	Pgk1	0.999376	0.00276839	51.726	LTLDK(0.001)LDVK(0.999)GK	3	1.1376	1	1.7	0.182042
P0DOV1	327	Interferon-activable protein 205-B	Mnda	1	0.000235363	76.82	NANASPK(1)ICDIQK	2	-0.7687	2	1.7	0.27302
P0DOV1	210	Interferon-activable protein 205-B	Mnda	1	0.00019481	77.776	NQK(1)SQPQNQNIPR	2	-0.29028	3	1.7	0.061363
P0DOV1	411	Interferon-activable protein 205-B	Mnda	1	0.00120635	44.734	LVCGDHSFVK(1)VTK	2	0.063687	3	1.7
P0DOV1	19	Interferon-activable protein 205-B	Mnda	1	0.000401379	44.998	GLECINK(1)HYFSLFK	3	0.016418	2	1.7	0.161363
P0DOV1	394	Interferon-activable protein 205-B	Mnda	1	0.000963423	70.942	LHLFCFHLK(1)R	3	-0.67497	1	1.7	0.40772
P0DOV2	173	Interferon-activable protein 204	Ifi204	1	5.56393e-05	53.033	AAK(1)EPDQPPCCEEPTAR	3	-0.75731	1	1.7	0.023157
P0DOV2	411	Interferon-activable protein 204	Ifi204	1	0.0033236	41.088	LVCGEHSFIK(1)ISK	3	-0.63743	1	1.7
P10107	161	Annexin A1	Anxa1	1	0.00331274	78.556	VYREELK(1)R	3	0.095989	5	1.7	0.09948
P10107	166	Annexin A1	Anxa1	1	1.24322e-21	147.17	DLAK(1)DITSDTSGDFRK	3	0.39179	12	1.7	0.037662
P10107	312	Annexin A1	Anxa1	1	7.58468e-11	102.29	SEIDMNEIK(1)VFYQK	2	-0.20434	17	1.7	0.076416
P10107	185	Annexin A1	Anxa1	1	6.20785e-05	102.4	ALLALAK(1)GDR	2	0.4138	5	1.6	0.165998
P10107	178	Annexin A1	Anxa1	1	0.0118066	68.626	K(1)ALLALAK	2	-1.3347	6	1.6	0.00026143
P10107	287	Annexin A1	Anxa1	1	2.62782e-05	101.32	LYEAMK(1)GAGTR	2	0.55808	7	1.6	0.113917
P10107	29	Annexin A1	Anxa1	1	1.69213e-32	98.002	SYK(1)GGPGSAVSPYPSFNVSSDVAALHK	3	0.28779	6	1.6	0.0041965
P10126	165	Elongation factor 1-alpha 1	Eef1a1	1	4.98932e-08	101.3	MDSTEPPYSQK(1)R	2	-0.10204	13	1.6
P10126	386	Elongation factor 1-alpha 1	Eef1a1	1	0.0129193	81.297	K(1)LEDGPK	2	0.50098	5	1.6	0.124483
P10126	146	Elongation factor 1-alpha 1	Eef1a1	1	6.66434e-36	135.23	EHALLAYTLGVK(1)QLIVGVNK	3	-0.33084	4	1.6	0.29414
P10126	172	Elongation factor 1-alpha 1	Eef1a1	1	1.49881e-11	99.392	RYEEIVK(1)EVSTYIK	3	-0.3408	6	1.6	0.261
P10126	439	Elongation factor 1-alpha 1	Eef1a1	1	2.29715e-10	99.392	QTVAVGVIK(1)AVDK	2	0.054422	17	1.6	0.043558
P10126	392	Elongation factor 1-alpha 1	Eef1a1	1	7.92361e-05	102.87	KLEDGPK(1)FLK	2	0.049783	10	1.6	0.102622
P10126	179	Elongation factor 1-alpha 1	Eef1a1	1	0.0032495	85.676	EVSTYIK(1)K	2	-0.036604	6	1.6	0.149219
P10126	219	Elongation factor 1-alpha 1	Eef1a1	1	3.77426e-43	108.9	K(1)DGSASGTTLLEALDCILPPTRPTDKPLR	4	-0.33216	5	1.6	0.139496
P10126	255	Elongation factor 1-alpha 1	Eef1a1	1	5.71587e-23	109.61	LPLQDVYK(1)IGGIGTVPVGR	2	0.81657	12	1.6	0.035743
P10126	44	Elongation factor 1-alpha 1	Eef1a1	1	0.00117086	81.239	FEK(1)EAAEMGK	2	-0.20672	6	1.6	0.180461
P10639	39	Thioredoxin	Txn	1	0.000103001	71.176	MIK(1)PFFHSLCDK	3	0.051999	6	1.6	0.02672
P10639	94	Thioredoxin	Txn	1	2.15926e-06	119.39	VGEFSGANK(1)EK	2	0.03281	6	1.6	0.22202
P10854	6	Histone H2B type 1-M	Hist1h2bm	1	0.0150414	55.724	PEPTK(1)SAPAPK	2	0.72478	2	1.6	0.078956
P11499	577	Heat shock protein HSP 90-beta	Hsp90ab1	1	0.0269287	62.528	VEK(1)VTISNR	2	-0.19	2	1.6	0.081365
P11499	399	Heat shock protein HSP 90-beta	Hsp90ab1	1	9.26096e-06	103.91	EMLQQSK(1)ILK	2	-0.1185	14	1.6	0.0175153
P11983	494	T-complex protein 1 subunit alpha	Tcp1	1	0.00492812	41.621	WIGLDLVHGK(1)PR	3	1.6497	2	1.6	0.090783
P11983	400	T-complex protein 1 subunit alpha	Tcp1	1	1.17444e-21	169.89	SLHDALCVVK(1)R	3	-0.16572	16	1.6	0.195163
P11983	126	T-complex protein 1 subunit alpha	Tcp1	1	0.0538052	70.056	LACK(1)EAVR	2	-0.16486	2	1.6	0.099318
P13020	582	Gelsolin	Gsn	1	1.95999e-23	102.89	AVEVMPK(1)SGALNSNDAFVLK	2	-0.53306	11	1.6	0.0165442
P13020	546	Gelsolin	Gsn	1	4.62343e-10	142.83	PMIIYK(1)GGTSR	2	-0.7285	18	1.6
P14069	40	Protein S100-A6	S100a6	1	0.0001358	83.692	ELIQK(1)ELTIGSK	2	0.58805	6	1.6	0.0051421
P14152	103	Malate dehydrogenase, cytoplasmic	Mdh1	1	0.0283934	47.187	DLLK(1)ANVK	2	-0.12277	1	1.6	0.130362
P14152	118	Malate dehydrogenase, cytoplasmic	Mdh1	1	0.0206689	54.09	SQGTALEK(1)YAK	2	-1.0668	4	1.6	0.051002
P14152	239	Malate dehydrogenase, cytoplasmic	Mdh1	1	0.00793545	54.259	K(1)LSSAMSAAK	2	-0.30765	3	1.6	0.118479
P14152	236	Malate dehydrogenase, cytoplasmic	Mdh1	1	0.0488631	72.23	GAAVIK(1)AR	2	-0.06128	3	1.6	0.180079
P14824	370	Annexin A6	Anxa6	1	0.000813279	49.125	GTVCAANDFNPDADAK(1)ALRK	3	0.077865	3	1.6	0.094277
P14824	446	Annexin A6	Anxa6	1	0.00012105	88.338	K(1)AMEGAGTDEK	2	-0.34621	6	1.6
P14824	620	Annexin A6	Anxa6	1	0.0048192	72.891	GAGTDEK(1)TLTR	2	-0.16812	1	1.6	0.0114415
P14824	442	Annexin A6	Anxa6	1	0.000710743	41.798	LILGLMMPPAHYDAK(1)QLK	3	0.16914	2	1.6
P14824	406	Annexin A6	Anxa6	1	0.0134726	43.083	QTFK(1)SHFGR	3	0.07948	1	1.6
P14901	39	Heme oxygenase 1	Hmox1	1	0.0344681	68.536	NFQK(1)GQVSR	2	0.94784	2	1.6	0.28694
P15307	213	Proto-oncogene c-Rel	Rel	1	0.0354856	67.93	VQK(1)DDIEVR	2	0.15428	3	1.6
P15532	124	Nucleoside diphosphate kinase A	Nme1	1	4.65913e-22	152.32	NIIHGSDSVK(1)SAEK	2	-0.30647	10	1.6
P16045	64	Galectin-1	Lgals1	1	1.1582e-13	74.222	FNAHGDANTIVCNTK(1)EDGTWGTEHR	4	0.14544	7	1.5	0.192763
P16045	19	Galectin-1	Lgals1	0.99971	8.78356e-18	87.319	ACGLVASNLNLKPGECLK(1)VR	2	-0.29028	9	1.5	0.122959
P16045	13	Galectin-1	Lgals1	1	1.02159e-12	90.464	ACGLVASNLNLK(1)PGECLK	3	-0.98175	3	1.5	0.032022
P16045	29	Galectin-1	Lgals1	1	4.69551e-10	69.765	VRGEVASDAK(1)SFVLNLGK	3	-0.24513	1	1.5	0.198675
P16110	197	Galectin-3	Lgals3	1	5.6752e-07	133.32	QDNNWGK(1)EER	2	-0.24745	6	1.5	0.193782
P16110	190	Galectin-3	Lgals3	1	2.76127e-26	131.67	VIVCNTK(1)QDNNWGKEER	3	-0.46171	13	1.5	0.028345
P16110	210	Galectin-3	Lgals3	1	0.000279051	69.331	QSAFPFESGK(1)PFK	2	0.12462	6	1.5	0.114143
P16858	252	Glyceraldehyde-3-phosphate dehydrogenase	Gapdh	0.999766	0.000307868	73.927	LEKPAK(1)YDDIK	2	-0.66344	10	1.5	0.2155
P16858	261	Glyceraldehyde-3-phosphate dehydrogenase	Gapdh	1	3.25301e-05	100.22	VVK(1)QASEGPLK	2	-0.18773	7	1.5	0.060961
P16858	217	Glyceraldehyde-3-phosphate dehydrogenase	Gapdh	1	9.38772e-16	123.28	AVGK(1)VIPELNGK	2	-0.075629	7	1.5	0.053724
P16858	70	Glyceraldehyde-3-phosphate dehydrogenase	Gapdh	1	0.00158369	52.862	LVINGK(1)PITIFQER	2	1.0866	1	1.5	0.039342
P16858	192	Glyceraldehyde-3-phosphate dehydrogenase	Gapdh	1	1.19715e-14	158.04	TVDGPSGK(1)LWR	2	0.089102	14	1.5	0.091377
1	213	Glyceraldehyde-3-phosphate dehydrogenase	Gapdh	1	8.40184e-13	86.136	GAAQNIIPASTGAAK(1)AVGK	2	0.02784	31	1.5
P16858	249	Glyceraldehyde-3-phosphate dehydrogenase	Gapdh	0.998617	0.000507259	65.038	LEK(0.999)PAK(0.001)YDDIKK	3	0.20872	9	1.5	0.135536
P17182	330	Alpha-enolase	Eno1	1	0.00222706	77.533	IAK(1)AASEK	2	0.11233	2	1.5	0.22112
P17182	71	Alpha-enolase	Eno1	1	0.000534607	42.639	GVSQAVEHINK(1)TIAPALVSK	3	0.075089	2	1.5
P17182	80	Alpha-enolase	Eno1	1	0.0037086	66.953	TIAPALVSK(1)K	2	0.034102	7	1.5	0.3182
P17182	202	Alpha-enolase	Eno1	1	5.11577e-12	71.297	YGK(1)DATNVGDEGGFAPNILENK	3	-0.51391	5	1.5	0.3207
P17182	193	Alpha-enolase	Eno1	1	2.14025e-10	97.291	IGAEVYHNLK(1)NVIK	2	0.13909	7	1.5	0.027597
P17182	420	Alpha-enolase	Eno1	1	2.88469e-05	104.3	IEEELGSK(1)AK	2	0.17372	6	1.5	0.17194
P17182	81	Alpha-enolase	Eno1	1	2.11249e-05	137.78	K(1)VNVVEQEK	2	0.12473	6	1.5
P17182	60	Alpha-enolase	Eno1	1	4.50736e-15	113.33	FMGK(1)GVSQAVEHINK	2	-1.0012	17	1.5	0.115499
P17182	335	Alpha-enolase	Eno1	1	0.000568356	68.972	AASEK(1)SCNCLLLK	2	0.075654	6	1.5	0.076879
P17182	89	Alpha-enolase	Eno1	1	8.85721e-07	95.662	VNVVEQEK(1)IDK	2	0.16793	8	1.5	0.031717
P17426	177	AP-2 complex subunit alpha-1	Ap2a1	1	6.80725e-09	72.433	LYK(1)ASPDLVPMGEWTAR	2	-0.99054	3	1.5	0.144758
P17742	131	Peptidyl-prolyl cis-trans isomerase A	Ppia	1	0.035487	78.113	HVVFGK(1)VK	2	0.17592	6	1.5	0.095678
P17742	28	Peptidyl-prolyl cis-trans isomerase A	Ppia	1	0.0034093	59.68	VSFELFADK(1)VPK	2	0.82798	1	1.5	0.34974
P17742	125	Peptidyl-prolyl cis-trans isomerase A	Ppia	1	1.03584e-06	92.773	TEWLDGK(1)HVVFGK	2	-0.49547	10	1.5	0.25548
P17742	31	Peptidyl-prolyl cis-trans isomerase A	Ppia	1	0.000187828	61.833	VPK(1)TAENFR	2	0.15383	3	1.5
P17742	133	Peptidyl-prolyl cis-trans isomerase A	Ppia	1	0.0412981	41.996	VK(1)EGMNIVEAMER	2	0.34437	1	1.5	0.22318
P17742	44	Peptidyl-prolyl cis-trans isomerase A	Ppia	1	5.9036e-10	119.39	ALSTGEK(1)GFGYK	2	-0.10515	6	1.5	0.020324
P17751	225	Triosephosphate isomerase	Tpi1	1	6.70357e-05	41.047	VVLAYEPVWAIGTGK(1)TATPQQAQEVHEK	3	0.39088	1	1.5	0.072219
P17751	244	Triosephosphate isomerase	Tpi1	1	0.00059622	42.314	GWLK(1)SNVNDGVAQSTR	2	0.99808	1	1.5	0.119678
P17751	206	Triosephosphate isomerase	Tpi1	1	0.0178869	54.898	VIADNVK(1)DWSK	2	-0.012113	1	1.5	0.16032
P17751	56	Triosephosphate isomerase	Tpi1	1	0.000712717	95.815	K(1)FFVGGNWK	2	0.034612	6	1.5	0.055581
P17918	80	Proliferating cell nuclear antigen	Pcna	1	2.52088e-16	127.79	ILK(1)CAGNEDIITLR	2	-0.26511	7	1.5	0.055581
P18760	78	Cofilin-1	Cfl1	1	0.00491613	90.15	MLPDK(1)DCR	2	-0.39493	11	1.5	0.192264
P18760	121	Cofilin-1	Cfl1	1	0.0084614	55.899	MIYASSK(1)DAIK	2	0.2231	3	1.5	0.0121594
P18760	92	Cofilin-1	Cfl1	1	5.44596e-08	91.355	YALYDATYETK(1)ESK	2	0.48478	6	1.5	0.555
P18760	22	Cofilin-1	Cfl1	1	0.000175726	122.18	K(1)SSTPEEVK	2	0.7222	5	1.5	0.20914
P18760	45	Cofilin-1	Cfl1	1	0.00254013	81.92	K(1)NIILEEGK	2	-0.54285	6	1.5
P18760	144	Cofilin-1	Cfl1	1	2.32823e-34	170.11	HELQANCYEEVK(1)DR	2	0.26082	16	1.5	0.05718
P18760	132	Cofilin-1	Cfl1	1	4.78172e-32	150.36	LTGIK(1)HELQANCYEEVKDR	4	-0.16128	19	1.5	0.09912
P18760	30	Cofilin-1	Cfl1	1	0.0284005	44.847	SSTPEEVK(1)K	2	0.14336	2	1.5	0.18662
P18760	19	Cofilin-1	Cfl1	1	0.00509588	123.86	VFNDMK(1)VR	2	-0.36387	9	1.5	0.26654
P18760	44	Cofilin-1	Cfl1	1	1.39175e-05	94.122	AVLFCLSEDK(1)K	2	0.16183	5	1.5	0.40426
P19096	786	Fatty acid synthase	Fasn	1	6.54876e-06	100.38	SSCTIIPLMK(1)R	2	-0.073763	7	1.5	0.056718
P19096	673	Fatty acid synthase	Fasn	1	3.99881e-14	157.47	QEGVFAK(1)EVR	2	-0.039723	8	1.5
P19096	70	Fatty acid synthase	Fasn	1	3.28837e-12	78.098	FDASFFGVHPK(1)QAHTMDPQLR	3	0.18309	11	1.5
P19096	489	Fatty acid synthase	Fasn	1	0.000629886	61.409	VQEVQQVSTNK(1)R	2	0.44872	1	1.5	0.28972
P19096	1276	Fatty acid synthase	Fasn	1	1.47844e-06	122.97	HPQALK(1)DVQTK	2	0.28018	5	1.5	0.5298
P19096	1518	Fatty acid synthase	Fasn	0.760541	1.72715e-06	55.884	HFQLEQDK(0.239)PK(0.761)EQTAHAFVNVLTR	4	-0.050189	1	1.5	0.046184
P19096	1697	Fatty acid synthase	Fasn	1	2.60488e-07	124.12	VFTTVGSAEK(1)R	2	-0.18597	6	1.5	0.37666
P19096	1575	Fatty acid synthase	Fasn	1	1.55332e-05	61.276	DIMLATGK(1)LSPDAIPGK	2	-0.53795	5	1.5	0.196322
P19096	1071	Fatty acid synthase	Fasn	1	0.00432104	46.318	LK(1)EDTQVADVTTSR	2	1.1153	2	1.4	0.53336
P20152	104	Vimentin	Vim	1	0.000421515	72.433	TNEK(1)VELQELNDR	2	0.54645	1	1.4	0.2278
P20152	334	Vimentin	Vim	1	0.00044997	42.791	QVQSLTCEVDALK(1)GTNESLER	3	0.037686	1	1.4	0.157744
P20152	120	Vimentin	Vim	1	0.00311467	97.813	FANYIDK(1)VR	2	1.3441	3	1.4	0.146523
P20152	188	Vimentin	Vim	1	6.7088e-06	119.39	EK(1)LQEEMLQR	2	1.3083	5	1.4
P20152	168	Vimentin	Vim	1	0.00214866	57.434	QVDQLTNDK(1)AR	2	0.73728	1	1.4	0.070103
P20152	445	Vimentin	Vim	1	0.0028086	52.576	TLLIK(1)TVETR	2	0.078957	1	1.4	0.024283
P20152	439	Vimentin	Vim	1	3.68472e-06	57.616	ETNLESLPLVDTHSK(1)R	3	0.18891	4	1.4	0.26648
P20152	294	Vimentin	Vim	1	6.73611e-07	94.532	SK(1)FADLSEAANR	2	0.93305	5	1.4	0.19728
P23116	694	Eukaryotic translation initiation factor 3 subunit A	Eif3a	1	0.049191	54.611	K(1)IDYFER	2	-0.72509	1	1.4	0.124077
P23492	265	Purine nucleoside phosphorylase	Pnp	1	2.79835e-11	77.137	ANHMEVLDAGK(1)AAAQTLER	3	0.08034	4	1.4	0.135283
P24452	28	Macrophage-capping protein	Capg	0.999987	0.000900673	88.101	VEK(1)LKPVPIAR	2	-0.095913	6	1.4	0.141705
P24452	30	Macrophage-capping protein	Capg	1	0.0147601	94.85	LK(1)PVPIAR	2	0.28313	5	1.4	0.071398
P25444	114	40S ribosomal protein S2	Rps2	1	0.00363085	85.813	IMPVQK(1)QTR	2	-1.3763	3	1.4	0.28742
P25799	275	Nuclear factor NF-kappa-B p105 subunit	Nfkb1	1	0.00962875	51.286	VQK(1)DDIQIR	2	0.88075	1	1.4	0.157075
P26039	1948	Talin-1	Tln1	1	0.00198968	104.22	K(1)ELIECAR	2	0.0091547	4	1.4	0.29616
P26039	685	Talin-1	Tln1	1	0.000229245	61.265	AVASAAAALVLK(1)AK	2	-0.3529	4	1.4	0.179001
P26039	2130	Talin-1	Tln1	1	0.00282375	50.178	VMVTNVTSLLK(1)TVK	2	0.0058982	2	1.4	0.21094
P26039	1544	Talin-1	Tln1	1	1.20271e-17	135.09	TIK(1)ALDGDFTEENR	2	0.065645	6	1.4
P26039	1645	Talin-1	Tln1	1	0.0312004	50.353	TVSDSIK(1)K	2	0.58653	4	1.4	0.2642
P26039	2024	Talin-1	Tln1	1	0.000109938	99.669	TAK(1)VLVEDTK	2	0.20013	6	1.4	0.3662
P26039	875	Talin-1	Tln1	1	9.68069e-33	118.48	MVEAAK(1)GAAAHPDSEEQQQR	3	-0.52628	8	1.4	0.20192
P26039	2031	Talin-1	Tln1	1	8.36321e-32	147.08	VLVEDTK(1)VLVQNAAGSQEK	3	0.84792	9	1.4	0.084905
P26039	278	Talin-1	Tln1	1	0.045008	50.025	K(1)IFQAHK	2	-0.089703	1	1.4	0.52756
P26039	2464	Talin-1	Tln1	1	0.000410265	87.184	LQAAGNAVK(1)R	2	-0.2522	1	1.4	0.173064
P26039	2115	Talin-1	Tln1	1	2.54452e-06	76.378	VGDDPAVWQLK(1)NSAK	2	0.9996	4	1.4	0.35118
P26039	2099	Talin-1	Tln1	1	1.67046e-07	83.758	ALGDLISATK(1)AAAGK	2	-1.2867	5	1.4
P26039	1541	Talin-1	Tln1	1	0.00018004	62.94	EVANSTANLVK(1)TIK	2	0.85219	3	1.4	0.158478
P26039	284	Talin-1	Tln1	1	0.000776531	41.088	IFQAHK(1)NCGQMSEIEAK	3	-0.24722	1	1.4	0.25048
P26039	2133	Talin-1	Tln1	1	0.000740964	86.944	TVK(1)AVEDEATK	2	-0.25716	8	1.4	0.103019
P26040	64	Ezrin	Ezr	1	0.00324506	93.162	K(1)VSAQEVR	2	0.26416	4	1.4	0.126178
P26041	3	Moesin	Msn	1	0.0285543	120.15	PK(1)TISVR	2	0.020152	5	1.4
P26041	64	Moesin	Msn	1	0.000468478	133.86	K(1)VTAQDVR	2	0.22277	6	1.4	0.23168
P26041	253	Moesin	Msn	1	0.00458498	87.258	NISFNDK(1)K	2	0.39587	6	1.4	0.2719
P26041	263	Moesin	Msn	1	0.000138859	87.568	K(1)APDFVFYAPR	2	-0.15262	7	1.4
P26041	262	Moesin	Msn	0.999966	0.00491156	90.05	FVIKPIDK(1)K	2	0.66236	9	1.4	0.078398
P26041	258	Moesin	Msn	1	0.0355542	43.958	FVIK(1)PIDK	2	0.86133	1	1.4
P26041	327	Moesin	Msn	1	0.00228202	101.65	ALLENEK(1)K	2	-0.3262	5	1.4	0.17198
P26041	360	Moesin	Msn	1	0.0217876	40.475	K(1)AQQELEEQTR	2	1.7281	1	1.4	0.32598
P26041	254	Moesin	Msn	0.999999	0.00349762	83.182	K(1)FVIKPIDK	2	-0.65562	12	1.4	0.03952
P26041	60	Moesin	Msn	1	0.00115589	67.997	AFSTWLK(1)LNK	2	1.0751	11	1.4	0.63222
P26041	352	Moesin	Msn	1	0.0209508	75.819	LK(1)QIEEQTK	2	-0.39461	2	1.4	0.17536
P26041	72	Moesin	Msn	1	0.00467295	86.879	K(1)ESPLLFK	2	0.46854	6	1.4	0.13724
P26041	151	Moesin	Msn	1	0.00850564	50.305	SGYLAGDK(1)LLPQR	2	3.5184	1	1.4	0.117162
P26041	388	Moesin	Msn	1	0.0213788	63.091	AQSEAEK(1)LAK	2	-0.067725	3	1.4	0.084258
P26443	503	Glutamate dehydrogenase 1, mitochondrial	Glud1	1	5.08395e-06	56.081	ISGASEK(1)DIVHSGLAYTMER	3	-0.2083	3	1.4
P26638	62	Serine--tRNA ligase, cytoplasmic	Sars	1	0.00182671	55.261	NLCSK(1)TIGEK	2	1.3933	2	1.4	0.30996
P26883	53	Peptidyl-prolyl cis-trans isomerase FKBP1A	Fkbp1a	1	0.00370354	78.324	FTLGK(1)QEVIR	2	0.82018	3	1.4
P26883	48	Peptidyl-prolyl cis-trans isomerase FKBP1A	Fkbp1a	0.996437	0.00568945	50.034	NK(0.004)PFK(0.996)FTLGK	3	-0.078435	4	1.4
P28063	133	Proteasome subunit beta type-8	Psmb8	1	0.0209608	57.59	LLAK(1)ECR	2	-0.30154	1	1.4	0.47662
P28650	448	Adenylosuccinate synthetase isozyme 1	Adssl1	1	0.0100232	81.263	WVGVGK(1)SR	2	0.14319	2	1.4	0.48062
P28658	34	Ataxin-10	Atxn10	1	0.00842651	47.712	ALTALFK(1)EQR	2	2.3745	1	1.4	0.186585
P29351	34	Tyrosine-protein phosphatase non-receptor type 6	Ptpn6	1	0.0032557	61.409	K(1)NQGDFSLSVR	2	1.0896	1	1.4	0.57996
P29351	560	Tyrosine-protein phosphatase non-receptor type 6	Ptpn6	1	0.00145588	50.305	HK(1)EEVYENVHSK	3	0.4172	1	1.4	0.38508
P29351	168	Tyrosine-protein phosphatase non-receptor type 6	Ptpn6	1	7.85786e-05	73.834	VTHIK(1)VMCEGGR	3	-0.16868	4	1.4	0.024116
P29595	48	NEDD8	Nedd8	1	0.000161999	81.904	LIYSGK(1)QMNDEK	2	-0.012649	5	1.4
P30681	30	High mobility group protein B2	Hmgb2	1	2.46691e-05	56.817	K(1)HPDSSVNFAEFSK	3	0.61927	2	1.3
P30999	622	Catenin delta-1	Ctnnd1	1	6.86812e-09	64.16	YQEALPTVANSTGPHAASCFGAK(1)K	3	-0.33247	4	1.3
P31786	51	Acyl-CoA-binding protein	Dbi	1	6.33768e-28	112.88	QATVGDVNTDRPGLLDLK(1)GK	3	-0.019326	19	1.3	0.3112
P31786	55	Acyl-CoA-binding protein	Dbi	1	0.00864624	107.9	AK(1)WDSWNK	2	1.6657	5	1.3	0.181322
P31786	14	Acyl-CoA-binding protein	Dbi	1	0.000214944	82.452	AAEEVK(1)R	2	0.38576	6	1.3	0.26682
P31938	104	Dual specificity mitogen-activated protein kinase kinase 1	Map2k1	0.999221	0.00705813	40.278	K(0.001)LIHLEIK(0.999)PAIR	3	0.824	1	1.3	0.0142567
P32921	370	Tryptophan--tRNA ligase, cytoplasmic	Wars	1	9.08107e-05	48.255	MSASDPNSSIFLTDTAK(1)QIK	3	0.55254	1	1.3	0.5905
P32921	378	Tryptophan--tRNA ligase, cytoplasmic	Wars	1	6.25317e-06	101.65	VNK(1)HAFSGGR	3	0.12825	6	1.3	0.086163
P35235	486	Tyrosine-protein phosphatase non-receptor type 11	Ptpn11	1	0.000109406	85.493	EK(1)GVDCDIDVPK	2	-0.62626	7	1.3	0.30768
P35278	141	Ras-related protein Rab-5C	Rab5c	1	0.0460206	49.444	ADLASK(1)R	2	0.095881	1	1.3	0.058562
P35700	35	Peroxiredoxin-1	Prdx1	1	0.00321042	83.182	DISLSEYK(1)GK	2	-0.13535	7	1.3
P35700	27	Peroxiredoxin-1	Prdx1	1	0.00625881	42.863	ATAVMPDGQFK(1)DISLSEYK	2	-1.7591	1	1.3	0.41
P35700	190	Peroxiredoxin-1	Prdx1	0.999844	2.1154e-37	109.25	HGEVCPAGWKPGSDTIKPDVNK(1)SK	4	-0.89696	8	1.3	0.28396
P35700	93	Peroxiredoxin-1	Prdx1	1	4.33198e-06	58.712	K(1)QGGLGPMNIPLISDPK	2	-0.13702	2	1.3	0.2578
P35700	185	Peroxiredoxin-1	Prdx1	0.999614	6.06648e-12	71.06	HGEVCPAGWKPGSDTIK(1)PDVNK	3	0.10272	2	1.3	0.21472
P35700	178	Peroxiredoxin-1	Prdx1	0.999999	2.76633e-23	92.932	HGEVCPAGWK(1)PGSDTIKPDVNK	4	0.20631	12	1.3	0.34552
P35700	68	Peroxiredoxin-1	Prdx1	1	8.04799e-06	53.091	K(1)LNCQVIGASVDSHFCHLAWINTPK	4	0.46316	1	1.3	0.34946
P35700	168	Peroxiredoxin-1	Prdx1	0.996708	1.88317e-08	48.607	LVQAFQFTDK(0.997)HGEVCPAGWK(0.003)PGSDTIKPDVNK	5	0.30188	5	1.3	0.3298
P35979	41	60S ribosomal protein L12	Rpl12	1	0.0316621	50.108	K(1)VGDDIAK	2	0.23021	2	1.3	0.008737
P38060	48	Hydroxymethylglutaryl-CoA lyase, mitochondrial	Hmgcl	1	3.41442e-06	74.732	DGLQNEK(1)SIVPTPVK	2	0.665	3	1.3	0.268
P39749	198	Flap endonuclease 1	Fen1	1	0.0185532	51.567	HLTASEAK(1)K	2	-0.31019	2	1.3
P40124	365	Adenylyl cyclase-associated protein 1	Cap1	1	7.01844e-07	94.09	GK(1)INSITVDNCK	2	-0.2791	6	1.3	0.52266
P40124	286	Adenylyl cyclase-associated protein 1	Cap1	1	1.71065e-09	110.84	NPALK(1)AQSGPVR	2	0.13524	6	1.3
P40124	70	Adenylyl cyclase-associated protein 1	Cap1	1	2.54158e-07	65.855	EIGGDVQK(1)HAEMVHTGLK	3	-0.65993	6	1.3	0.126359
P40124	303	Adenylyl cyclase-associated protein 1	Cap1	0.998775	1.19168e-06	59.539	SGPK(0.001)PFSAPK(0.999)PQTSPSPK	3	0.21872	6	1.3	0.2714
P40124	326	Adenylyl cyclase-associated protein 1	Cap1	1	0.000273349	65.374	KEPALLELEGK(1)K	2	0.71782	8	1.3	0.30206
P40124	80	Adenylyl cyclase-associated protein 1	Cap1	1	1.57492e-11	120.92	HAEMVHTGLK(1)LER	2	-1.1857	9	1.3	0.161779
P40124	208	Adenylyl cyclase-associated protein 1	Cap1	1	9.73854e-13	85.51	EFHTTGLAWSK(1)TGPVAK	3	-0.055323	7	1.3	0.25554
P40124	316	Adenylyl cyclase-associated protein 1	Cap1	1	0.00151157	67.234	K(1)EPALLELEGK	2	0.37616	6	1.3
P40124	281	Adenylyl cyclase-associated protein 1	Cap1	1	0.00870862	107.55	THK(1)NPALK	2	-1.4701	4	1.3
P40124	421	Adenylyl cyclase-associated protein 1	Cap1	1	1.93392e-07	59.912	TDGCHAYLSK(1)NSLDCEIVSAK	3	1.2304	4	1.3	0.20526
P40124	315	Adenylyl cyclase-associated protein 1	Cap1	0.799232	1.32487e-05	60.764	PATK(0.799)K(0.201)EPALLELEGK	3	0.73836	1	1.3	0.105238
P40124	375	Adenylyl cyclase-associated protein 1	Cap1	1	8.84828e-07	109	INSITVDNCK(1)K	2	0.7783	6	1.3	0.35184
P40124	411	Adenylyl cyclase-associated protein 1	Cap1	1	8.97243e-05	50.424	VPTISINK(1)TDGCHAYLSK	3	0.23725	2	1.3	0.36786
P40124	311	Adenylyl cyclase-associated protein 1	Cap1	1	2.06123e-11	132.23	PQTSPSPK(1)PATK	2	-0.12818	6	1.3	0.141039
P40124	62	Adenylyl cyclase-associated protein 1	Cap1	1	4.83212e-06	106.32	MSK(1)EIGGDVQK	2	-0.26175	12	1.3	0.04992
P40124	297	Adenylyl cyclase-associated protein 1	Cap1	1	5.39433e-14	92.236	SGPK(1)PFSAPK	2	1.3015	6	1.3	0.36448
P40142	6	Transketolase	Tkt	1	0.00137958	77.696	MEGYHK(1)PDQQK	2	-0.60723	4	1.3	0.45588
P40142	319	Transketolase	Tkt	1	0.00713066	68.536	K(1)AYGLALAK	2	-0.023463	6	1.3	0.36908
P40142	232	Transketolase	Tkt	1	3.37703e-08	91.065	AFGQAK(1)HQPTAIIAK	2	0.51633	12	1.3	0.4433
P40142	314	Transketolase	Tkt	1	0.00832263	109.66	VGDK(1)IATR	2	-0.18823	6	1.3	0.28164
P40142	260	Transketolase	Tkt	1	0.000152951	65.179	EAWHGK(1)PLPK	2	-0.082146	6	1.3	0.62442
P42225	410	Signal transducer and activator of transcription 1	Stat1	1	0.00782969	112.36	HLQLK(1)EQK	2	-0.11369	5	1.3	0.66582
P42669	272	Transcriptional activator protein Pur-alpha	Pura	1	0.00347031	40.857	FGHTFCK(1)YSEEMK	3	-0.045278	1	1.3	0.39516
P42932	326	T-complex protein 1 subunit theta	Cct8	1	0.0144446	51.727	LCK(1)TVGATALPK	2	-0.12605	4	1.3	0.45444
P42932	534	T-complex protein 1 subunit theta	Cct8	1	0.00223962	56.569	PAGGPK(1)PPSGK	2	1.0085	2	1.3	0.51242
P42932	400	T-complex protein 1 subunit theta	Cct8	1	5.21192e-05	65.231	AVDDGVNTFK(1)VLTR	2	-3.3666	1	1.3
P46460	105	Vesicle-fusing ATPase	Nsf	1	0.000494246	64.52	K(1)NIDSNPYDTDK	2	-0.49214	6	1.3	0.132797
P46664	447	Adenylosuccinate synthetase isozyme 2	Adss	1	0.0182476	51.762	WIGVGK(1)SR	2	0.2032	1	1.3	0.53174
P47713	166	Cytosolic phospholipase A2	Pla2g4a	0.876185	0.0175244	41.876	K(0.124)ENIK(0.876)ENMK	3	0.54712	1	1.3	0.30948
P47713	155	Cytosolic phospholipase A2	Pla2g4a	1	0.000798752	61.265	FSMALCDQEK(1)TFR	2	0.97431	1	1.3	0.30342
P47754	97	F-actin-capping protein subunit alpha-2	Capza2	1	0.000917644	73.499	ICFK(1)FDHLR	3	0.082046	4	1.3	0.27024
P47757	159	F-actin-capping protein subunit beta	Capzb	1	8.31753e-10	62.099	GCWDSIHVVEVQEK(1)SSGR	3	-0.51772	2	1.3	0.33448
P47757	145	F-actin-capping protein subunit beta	Capzb	1	3.81726e-07	66.76	IK(1)GCWDSIHVVEVQEK	3	0.71292	3	1.3	0.41534
P47757	95	F-actin-capping protein subunit beta	Capzb	1	3.28269e-35	172.57	K(1)LEVEANNAFDQYR	2	-0.3149	6	1.3	0.53012
P47757	199	F-actin-capping protein subunit beta	Capzb	1	1.73143e-05	54.964	QMEK(1)DETVSDCSPHIANIGR	3	1.7204	2	1.3
P47757	223	F-actin-capping protein subunit beta	Capzb	1	0.00173313	81.92	LVEDMENK(1)IR	2	0.22579	3	1.3	0.56062
P47757	143	F-actin-capping protein subunit beta	Capzb	0.780449	1.20813e-12	84.975	K(0.78)IK(0.22)GCWDSIHVVEVQEK	3	-0.5451	2	1.3	0.64662
P47856	249	Glutamine--fructose-6-phosphate aminotransferase [isomerizing] 1	Gfpt1	1	0.0112462	69.812	K(1)GSCGLSR	2	0.7481	3	1.3	0.60388
P48036	74	Annexin A5	Anxa5	1	0.0497936	59.418	SELTGK(1)FEK	2	0.44026	2	1.3	0.2205
P48036	99	Annexin A5	Anxa5	1	4.36041e-21	171.73	HALK(1)GAGTDEK	2	0.044487	6	1.3	0.27638
P48036	95	Annexin A5	Anxa5	1	0.000774065	68.044	LYDAYELK(1)HALK	2	0.83228	12	1.3	0.56662
P48036	307	Annexin A5	Anxa5	1	0.00719333	68.355	GDTSGDYK(1)K	2	0.88551	4	1.3	0.198499
P48678	123	Prelamin-A/C	Lmna	1	1.06766e-10	141.58	K(1)EGDLLAAQAR	2	1.0547	5	1.3	0.53482
P48678	90	Prelamin-A/C	Lmna	1	0.0303531	50.805	K(1)TLDSVAK	2	0.1324	3	1.3	0.56694
P48678	270	Prelamin-A/C	Lmna	1	0.00526599	79.492	TYSAK(1)LDNAR	2	-0.28256	4	1.3	0.34808
P48678	420	Prelamin-A/C	Lmna	1	0.0363661	47.603	K(1)LESSESR	2	0.32329	3	1.3	0.24382
P48678	316	Prelamin-A/C	Lmna	1	0.00222938	108.93	QLAAK(1)EAK	2	1.4622	6	1.3	0.29484
P48962	96	ADP/ATP translocase 1	Slc25a4	1	1.42417e-09	121.56	YK(1)QIFLGGVDR	2	1.0125	18	1.2	0.36766
P49312	298	Heterogeneous nuclear ribonucleoprotein A1	Hnrnpa1	1	0.00022651	49.537	SSGPYGGGGQYFAK(1)PR	2	-0.73276	1	1.2	0.24786
P49615	56	Cyclin-dependent-like kinase 5	Cdk5	1	0.00349648	68.107	EICLLK(1)ELK	2	-0.20378	3	1.2	0.39842
P49710	123	Hematopoietic lineage cell-specific protein	Hcls1	1	0.00177266	55.04	GFGGK(1)YGVER	2	-0.34501	1	1.2	0.6475
P49710	241	Hematopoietic lineage cell-specific protein	Hcls1	1	0.00776601	53.237	AK(1)FESLAEEK	2	-0.25815	2	1.2	0.52446
P49710	151	Hematopoietic lineage cell-specific protein	Hcls1	1	5.47623e-06	66.826	HASQK(1)DYSHGFGGR	3	-0.36578	2	1.2	0.06258
P50516	139	V-type proton ATPase catalytic subunit A	Atp6v1a	1	0.0334134	55.261	WEFIPSK(1)NLR	2	0.16833	1	1.2	0.1978
P50518	138	V-type proton ATPase subunit E 1	Atp6v1e1	1	0.0134687	66.056	K(1)QDFPLVK	2	1.616	3	1.2	0.52474
P50518	68	V-type proton ATPase subunit E 1	Atp6v1e1	1	0.00713294	110.76	QIEQQK(1)K	2	0.088666	3	1.2
P50518	10	V-type proton ATPase subunit E 1	Atp6v1e1	1	8.11584e-05	81.904	ALSDADVQK(1)QIK	2	1.0905	5	1.2	0.394
P50543	50	Protein S100-A11	S100a11	1	0.00210951	86.772	NQK(1)DPGVLDR	2	0.025179	5	1.2	0.58988
P51150	32	Ras-related protein Rab-7a	Rab7a	1	0.0288045	60.019	K(1)FSNQYK	2	-0.37686	2	1.2	0.49498
P51660	50	Peroxisomal multifunctional enzyme type 2	Hsd17b4	1	0.0150414	55.724	GIGK(1)GSSAADK	2	1.1095	3	1.2
P51881	92	ADP/ATP translocase 2	Slc25a5	0.948007	8.1495e-08	70.334	YFPTQALNFAFK(0.948)DK(0.052)YK	3	0.063099	6	1.2	0.23972
P51881	23	ADP/ATP translocase 2	Slc25a5	1	4.50112e-47	154.13	DFLAGGVAAAISK(1)TAVAPIER	3	-0.36487	12	1.2
P51881	105	ADP/ATP translocase 2	Slc25a5	1	1.74783e-07	129.34	QIFLGGVDK(1)R	2	0.035314	6	1.2	0.2807
P51881	96	ADP/ATP translocase 2	Slc25a5	1	1.17798e-16	138.55	YK(1)QIFLGGVDKR	2	-0.30109	36	1.2	0.081061
P52480	3	Pyruvate kinase PKM	Pkm	1	5.31773e-44	108.23	PK(1)PHSEAGTAFIQTQQLHAAMADTFLEHMCR	5	-0.43274	11	1.2	0.4877
P52480	206	Pyruvate kinase PKM	Pkm	1	3.61635e-27	133.84	GADFLVTEVENGGSLGSK(1)K	2	-0.33022	4	1.2
P52480	135	Pyruvate kinase PKM	Pkm	1	0.00311172	55.724	GSGTAEVELK(1)K	2	-0.29935	4	1.2	0.442
P52480	336	Pyruvate kinase PKM	Pkm	0.972478	1.06324e-60	165.47	AGKPVICATQMLESMIK(0.972)K(0.028)PRPTR	4	1.4768	7	1.2
P52480	166	Pyruvate kinase PKM	Pkm	1	0.00525446	71.879	NICK(1)VVEVGSK	2	-1.0304	5	1.2	0.48828
P52480	498	Pyruvate kinase PKM	Pkm	1	0.0119084	57.434	VNLAMDVGK(1)AR	2	0.68848	3	1.2
P52480	433	Pyruvate kinase PKM	Pkm	1	2.31608e-18	140.22	CCSGAIIVLTK(1)SGR	3	-0.27456	8	1.2	0.084839
P52480	66	Pyruvate kinase PKM	Pkm	1	3.66706e-06	111.94	EMIK(1)SGMNVAR	2	-0.78443	5	1.2	0.47258
P52480	89	Pyruvate kinase PKM	Pkm	1	3.35818e-08	67.877	LNFSHGTHEYHAETIK(1)NVR	4	-0.4816	1	1.2
P52480	62	Pyruvate kinase PKM	Pkm	1	0.00179634	54.343	SVEMLK(1)EMIK	2	-0.32482	1	1.2	0.21818
P52480	247	Pyruvate kinase PKM	Pkm	1	0.00806741	65.842	K(1)AADVHEVR	2	1.4905	2	1.2	0.5316
P52633	319	Signal transducer and transcription activator 6	Stat6	1	1.69712e-06	127.87	ADMVTEK(1)QAR	2	-0.15626	6	1.2	0.5787
P53026	130	60S ribosomal protein L10a	Rpl10a	1	0.00706483	67.749	ILGPGLNK(1)AGK	2	0.91469	7	1.2	0.54018
P53026	91	60S ribosomal protein L10a	Rpl10a	1	0.000314839	45.618	AVDIPHMDIEALK(1)K	3	-0.43444	4	1.2	0.48064
P53810	216	Phosphatidylinositol transfer protein alpha isoform	Pitpna	1	0.00971615	42.446	VENFIHK(1)QEK	3	0.19529	2	1.2	0.5856
P53996	104	Cellular nucleic acid-binding protein	Cnbp	1	1.49373e-05	58.246	EQCCYNCGK(1)PGHLAR	3	-0.535	2	1.2	0.179105
P54775	397	26S protease regulatory subunit 6B	Psmc4	1	0.0103244	46.069	YIVLAK(1)DFEK	2	-2.5404	1	1.2	0.151419
P54775	404	26S protease regulatory subunit 6B	Psmc4	1	0.0441283	47.603	AYK(1)TVIK	2	0.026066	1	1.2	0.62562
P54822	295	Adenylosuccinate lyase	Adsl	1	0.00055244	63.185	QQIGSSAMPYK(1)R	2	-0.47935	6	1.2	0.43296
P56376	25	Acylphosphatase-1	Acyp1	1	0.00295231	95.741	K(1)YTQAEGK	2	0.013022	5	1.2	0.50126
P56394	30	Cytochrome c oxidase copper chaperone	Cox17	0.99997	0.000488513	51.798	KPLKPCCACPETK(1)K	3	0.14653	3	1.2
P56581	212	G/T mismatch-specific thymine DNA glycosylase	Tdg	1	0.0048192	72.891	TTPGSK(1)DLSSK	2	-0.13034	4	1.2	0.61454
P57776	117	Elongation factor 1-delta	Eef1d	1	2.59725e-09	105.19	LSSLEK(1)SSPTPR	2	0.45448	5	1.2	0.25988
P57780	593	Alpha-actinin-4	Actn4	1	0.00340316	59.709	EAILAIHK(1)EAQR	2	0.81882	1	1.2	0.58076
P58252	272	Elongation factor 2	Eef2	1	0.000218022	91.62	YFDPANGK(1)FSK	2	-0.16566	5	1.2
P58252	426	Elongation factor 2	Eef2	1	0.000196063	77.746	VFSGVVSTGLK(1)VR	2	-0.22634	1	1.2	0.3921
P58252	512	Elongation factor 2	Eef2	1	0.000255681	76.341	VAVEAK(1)NPADLPK	2	0.20412	6	1.2	0.67284
P58252	333	Elongation factor 2	Eef2	0.931924	0.000546448	48.907	LDSEDK(0.006)DK(0.062)EGK(0.932)PLLK	3	0.54605	1	1.2	0.72824
P58252	252	Elongation factor 2	Eef2	1	0.0165875	69.275	K(1)VEDMMK	2	-0.21477	6	1.2	0.66704
P58252	239	Elongation factor 2	Eef2	1	9.744e-16	123.02	FAAK(1)GEGQLSAAER	2	0.24064	6	1.2	0.61856
P58252	314	Elongation factor 2	Eef2	0.999983	2.18635e-05	106.58	KEETAK(1)LIEK	2	0.0067579	5	1.2	0.36608
P58252	407	Elongation factor 2	Eef2	1	0.0427233	63.624	MVPTSDK(1)GR	2	0.33316	1	1.2	0.54694
P58252	445	Elongation factor 2	Eef2	1	0.000123436	98.898	EDLYLK(1)PIQR	2	0.18401	5	1.2	0.060958
P58252	439	Elongation factor 2	Eef2	1	4.36581e-05	89.507	K(1)EDLYLKPIQR	2	1.1636	8	1.2	0.32854
P58252	318	Elongation factor 2	Eef2	1	0.0359709	43.77	LIEK(1)LDIK	2	-2.2995	1	1.2	0.50744
P58252	275	Elongation factor 2	Eef2	1	3.79639e-06	111.31	FSK(1)SANSPDGK	2	-0.10622	7	1.2	0.4782
P59999	44	Actin-related protein 2/3 complex subunit 4	Arpc4	1	0.00076048	56.121	SSK(1)ELLLQPVTISR	2	0.46265	1	1.2	0.51636
P60335	23	Poly(rC)-binding protein 1	Pcbp1	1	5.33466e-06	75.911	LLMHGK(1)EVGSIIGK	2	1.1457	6	1.2
P60335	115	Poly(rC)-binding protein 1	Pcbp1	1	1.39801e-15	96.379	LVVPATQCGSLIGK(1)GGCK	3	0.20238	11	1.2	0.64328
P60335	31	Poly(rC)-binding protein 1	Pcbp1	1	0.01001	60.255	EVGSIIGK(1)K	2	0.12388	5	1.2	0.68348
P60766	163	Cell division control protein 42 homolog	Cdc42	1	1.85066e-05	89.624	YVECSALTQK(1)GLK	2	-0.1013	6	1.2	0.44308
P60766	133	Cell division control protein 42 homolog	Cdc42	0.759011	0.000109932	63.062	NK(0.759)QK(0.241)PITPETAEK	3	0.56581	5	1.2	0.5179
P60843	238	Eukaryotic initiation factor 4A-I	Eif4a1	1	0.000513687	85.554	K(1)EELTLEGIR	2	1.7611	1	1.2	0.3409
P60843	309	Eukaryotic initiation factor 4A-I	Eif4a1	1	6.228e-08	71.592	DFTVSAMHGDMDQK(1)ER	3	-0.52995	4	1.2
P60867	8	40S ribosomal protein S20	Rps20	1	0.000284841	45.614	DTGK(1)TPVEPEVAIHR	3	-2.4515	1	1.2	0.2989
P61079	8	Ubiquitin-conjugating enzyme E2 D3	Ube2d3	1	0.0110324	73.881	INK(1)ELSDLAR	2	0.76934	1	1.2	0.74172
P61087	18	Ubiquitin-conjugating enzyme E2 K	Ube2k	1	0.00912294	75.739	EVLK(1)SEETSK	2	-1.1995	5	1.2	0.7078
P61089	92	Ubiquitin-conjugating enzyme E2 N	Ube2n	1	0.0127469	49.448	ICLDILK(1)DK	2	-0.84062	1	1.2	0.4966
P61089	10	Ubiquitin-conjugating enzyme E2 N	Ube2n	1	3.11362e-09	164.85	RIIK(1)ETQR	3	0.12515	13	1.2	0.5833
P61089	82	Ubiquitin-conjugating enzyme E2 N	Ube2n	1	0.000538099	69.03	IYHPNVDK(1)LGR	3	0.45081	4	1.2	0.28278
P61161	118	Actin-related protein 2	Actr2	1	6.2364e-06	75.018	ILLTEPPMNPTK(1)NR	2	0.82761	5	1.2	0.54836
P61161	299	Actin-related protein 2	Actr2	1	4.47792e-12	72.474	SEFYK(1)HIVLSGGSTMYPGLPSR	3	0.15108	7	1.2	0.33328
P61161	322	Actin-related protein 2	Actr2	1	0.0333232	68.536	ELK(1)QLYLER	2	1.3056	2	1.2	0.66358
P61161	331	Actin-related protein 2	Actr2	1	0.0451997	73.841	VLK(1)GDVEK	2	0.31167	2	1.2	0.60586
P61222	431	ATP-binding cassette sub-family E member 1	Abce1	1	0.0185706	43.308	QLLHEK(1)IR	3	-0.4256	1	1.2	0.68632
P61222	419	ATP-binding cassette sub-family E member 1	Abce1	1	0.0334134	55.261	ISPK(1)STGSVR	2	0.45519	1	1.2	0.31956
P61222	126	ATP-binding cassette sub-family E member 1	Abce1	0.998569	0.00023799	64.103	ILAGK(0.999)QK(0.001)PNLGK	3	-0.048131	2	1.2	0.50964
P61358	27	60S ribosomal protein L27	Rpl27	1	2.31993e-44	128.88	AVIVK(1)NIDDGTSDRPYSHALVAGIDR	4	0.59933	8	1.2	0.67168
P61979	60	Heterogeneous nuclear ribonucleoprotein K	Hnrnpk	1	0.00843716	64.827	NAGAVIGK(1)GGK	2	-0.074665	6	1.2	0.4314
P61979	198	Heterogeneous nuclear ribonucleoprotein K	Hnrnpk	1	0.0160332	41.242	VVLIGGK(1)PDR	2	1.243	1	1.2	0.66952
P61979	405	Heterogeneous nuclear ribonucleoprotein K	Hnrnpk	1	7.04137e-10	109.83	DLAGSIIGK(1)GGQR	2	0.41686	5	1.2	0.58994
P61982	69	14-3-3 protein gamma	Ywhag	1	8.59261e-12	100.97	VISSIEQK(1)TSADGNEK	2	0.5208	6	1.2
P61982	10	14-3-3 protein gamma	Ywhag	1	0.0273379	82.645	EQLVQK(1)AR	2	-0.065407	4	1.2	0.72278
P62141	25	Serine/threonine-protein phosphatase PP1-beta catalytic subunit	Ppp1cb	1	2.37267e-18	127.32	PGK(1)IVQMTEAEVR	2	0.44227	20	1.2	0.138455
P62141	140	Serine/threonine-protein phosphatase PP1-beta catalytic subunit	Ppp1cb	1	2.82254e-05	98.156	IYGFYDECK(1)R	2	0.93716	3	1.2	0.38438
P62204	22	Calmodulin	Calm1	1	7.65276e-21	110.6	EAFSLFDK(1)DGDGTITTK	2	0.38286	7	1.2	0.51826
P62204	95	Calmodulin	Calm1	1	2.14792e-05	56.081	VFDK(1)DGNGYISAAELR	2	-1.9423	1	1.2
P62259	69	14-3-3 protein epsilon	Ywhae	1	2.12121e-26	133.93	IISSIEQK(1)EENK	2	0.42492	13	1.2	0.33088
P62259	142	14-3-3 protein epsilon	Ywhae	1	0.000258752	71.08	K(1)EAAENSLVAYK	2	0.26238	5	1.2
P62281	58	40S ribosomal protein S11	Rps11	1	0.0151377	43.761	EAIEGTYIDK(1)K	2	-1.4299	1	1.2	0.50492
P62482	124	Voltage-gated potassium channel subunit beta-2	Kcnab2	1	3.98224e-05	98.942	IFWGGK(1)AETER	2	-1.5422	7	1.2	0.69158
P62482	276	Voltage-gated potassium channel subunit beta-2	Kcnab2	1	0.000753455	123.5	DK(1)ILSEEGRR	3	-0.46012	7	1.1	0.67454
P62743	45	AP-2 complex subunit sigma	Ap2s1	1	1.43377e-06	102.9	DAK(1)HTNFVEFR	3	0.31451	5	1.1	0.51916
P62748	174	Hippocalcin-like protein 1	Hpcal1	1	0.00179235	87.806	GAK(1)SDPSIVR	2	0.92013	3	1.1	0.3744
P62748	7	Hippocalcin-like protein 1	Hpcal1	1	0.000360919	47.774	QNSK(1)LRPEVLQDLR	3	0.0073808	1	1.1
P62774	90	Myotrophin	Mtpn	1	0.0119225	49.934	LLLSK(1)GADK	2	-0.48194	1	1.1	0.48444
P62806	32	Histone H4	Hist1h4a	1	0.00285962	62.287	DNIQGITK(1)PAIR	2	0.16719	1	1.1	0.65994
P62806	78	Histone H4	Hist1h4a	1	0.00125824	51.726	DAVTYTEHAK(1)R	2	0.62501	4	1.1	0.52544
P62814	109	V-type proton ATPase subunit B, brain isoform	Atp6v1b2	1	1.51113e-10	117.08	K(1)TSCEFTGDILR	2	-0.28947	3	1.1	0.48794
P62814	108	V-type proton ATPase subunit B, brain isoform	Atp6v1b2	1	6.93234e-14	104.88	AVVQVFEGTSGIDAK(1)K	2	0.28046	6	1.1	0.63248
P62827	99	GTP-binding nuclear protein Ran	Ran	1	3.56301e-06	112.44	VTYK(1)NVPNWHR	2	-0.55258	14	1.1	0.49944
P62827	142	GTP-binding nuclear protein Ran	Ran	1	8.70615e-07	95.822	K(1)NLQYYDISAK	2	0.47543	11	1.1	0.6833
P62827	134	GTP-binding nuclear protein Ran	Ran	1	0.00509588	123.86	AK(1)SIVFHR	2	0.11525	6	1.1	0.7296
P62908	108	40S ribosomal protein S3	Rps3	1	7.97201e-05	101.39	YK(1)LLGGLAVR	2	-1.2036	6	1.1	0.507
P62908	62	40S ribosomal protein S3	Rps3	1	0.0194091	65.295	TQNVLGEK(1)GR	2	-0.34128	4	1.1	0.75266
P62962	116	Profilin-1	Pfn1	1	9.07625e-07	60.621	TLVLLMGK(1)EGVHGGLINK	3	0.20173	1	1.1	0.43456
P62962	126	Profilin-1	Pfn1	1	8.86856e-06	98.407	EGVHGGLINK(1)K	2	-0.056179	4	1.1	0.8316
P62984	6	Ubiquitin-60S ribosomal protein L40	Uba52	1	0.0048192	72.891	MQIFVK(1)TLTGK	2	-0.66749	6	1.1	0.32382
P62984	48	Ubiquitin-60S ribosomal protein L40	Uba52	1	2.18739e-11	131.66	LIFAGK(1)QLEDGR	2	0.50176	3	1.1	0.6736
P63005	53	Platelet-activating factor acetylhydrolase IB subunit alpha	Pafah1b1	1	0.0182266	58.699	YAGLLEK(1)K	2	-0.45536	1	1.1	0.59176
P63005	54	Platelet-activating factor acetylhydrolase IB subunit alpha	Pafah1b1	1	0.00769223	105.2	K(1)WTSVIR	2	-0.60493	5	1.1	0.4295
P63017	246	Heat shock cognate 71 kDa protein	Hspa8	1	7.97716e-09	136.27	MVNHFIAEFK(1)R	3	0.35165	16	1.1	0.6352
P63017	524	Heat shock cognate 71 kDa protein	Hspa8	0.992932	6.65179e-07	74.338	MVQEAEK(0.993)YK(0.007)AEDEK	3	1.3252	4	1.1	0.5
P63017	597	Heat shock cognate 71 kDa protein	Hspa8	1	9.76679e-27	134.87	NQTAEKEEFEHQQK(1)ELEK	3	-0.2682	8	1.1	0.61036
P63017	108	Heat shock cognate 71 kDa protein	Hspa8	1	2.97719e-05	104.24	VQVEYK(1)GETK	2	-0.64248	2	1.1	0.7651
P63017	601	Heat shock cognate 71 kDa protein	Hspa8	1	0.0316781	44.252	ELEK(1)VCNPIITK	2	-1.9237	3	1.1	0.85428
P63017	500	Heat shock cognate 71 kDa protein	Hspa8	1	0.0103244	53.034	ENK(1)ITITNDK	2	1.0013	2	1.1	0.79534
P63017	507	Heat shock cognate 71 kDa protein	Hspa8	1	0.00827618	87.184	ITITNDK(1)GR	2	0.26299	2	1.1	0.54192
P63017	257	Heat shock cognate 71 kDa protein	Hspa8	1	0.0110903	95.531	DISENK(1)R	2	-0.10312	4	1.1	0.77508
P63028	112	Translationally-controlled tumor protein	Tpt1	1	3.41579e-05	86.803	VK(1)PFMTGAAEQIK	2	-0.1068	12	1.1	0.59192
P63028	93	Translationally-controlled tumor protein	Tpt1	1	0.0118377	59.35	YIK(1)DYMK	1	0.56332	1	1.1	0.44206
P63028	97	Translationally-controlled tumor protein	Tpt1	1	0.00214029	62.088	DYMK(1)SLK	2	0.90589	4	1.1	0.62056
P63073	119	Eukaryotic translation initiation factor 4E	Eif4e	1	0.0175408	67.385	WLITLNK(1)QQR	2	-0.043159	1	1.1	0.48652
P63073	159	Eukaryotic translation initiation factor 4E	Eif4e	0.961717	7.98378e-08	70.555	AK(0.962)GDK(0.038)IAIWTTECENR	3	-0.53693	5	1.1
P63101	158	14-3-3 protein zeta/delta	Ywhaz	1	0.000361002	79.492	K(1)EMQPTHPIR	3	0.27563	3	1.1	0.64408
P63101	11	14-3-3 protein zeta/delta	Ywhaz	1	0.000201701	134.13	AK(1)LAEQAER	2	-0.10743	6	1.1	0.77232
P63101	68	14-3-3 protein zeta/delta	Ywhaz	1	5.00724e-15	115.38	VVSSIEQK(1)TEGAEK	2	0.22432	6	1.1	0.7023
P63101	9	14-3-3 protein zeta/delta	Ywhaz	1	0.000228184	75.911	MDKNELVQK(1)AK	2	-3.4572	3	1.1	0.57922
P63158	30	High mobility group protein B1	Hmgb1	1	4.18837e-07	75.143	K(1)HPDASVNFSEFSK	3	0.036077	1	1.1	0.85516
P63242	67	Eukaryotic translation initiation factor 5A-1	Eif5a	1	0.00143028	47.037	VHLVGIDIFTGK(1)K	3	1.1849	1	1.1	0.67692
P63242	39	Eukaryotic translation initiation factor 5A-1	Eif5a	1	3.70316e-05	88.427	GRPCK(1)IVEMSTSK	2	-0.17304	13	1.1	0.77888
P63242	68	Eukaryotic translation initiation factor 5A-1	Eif5a	1	4.97662e-05	52.451	K(1)YEDICPSTHNMDVPNIK	3	-0.017286	1	1.1	0.7858
P63260	315	Actin, cytoplasmic 2	Actg1	1	8.43028e-05	66.201	MQK(1)EITALAPSTMK	2	0.53901	4	1.1	0.54506
P63260	50	Actin, cytoplasmic 2	Actg1	1	3.06549e-41	147.45	HQGVMVGMGQK(1)DSYVGDEAQSK	3	-0.12271	26	1.1	0.86234
P63260	291	Actin, cytoplasmic 2	Actg1	1	4.97782e-35	109.53	K(1)DLYANTVLSGGTTMYPGIADR	3	0.53137	8	1.1	0.7179
P63260	328	Actin, cytoplasmic 2	Actg1	1	0.000202242	124.67	IK(1)IIAPPERK	3	-0.054468	32	1.1	0.62662
P63260	326	Actin, cytoplasmic 2	Actg1	1	7.84941e-05	80.387	EITALAPSTMK(1)IK	3	-0.6287	29	1.1	0.69626
P63260	61	Actin, cytoplasmic 2	Actg1	1	2.27279e-20	158.11	DSYVGDEAQSK(1)R	2	-0.27485	11	1.1	0.7122
P63260	113	Actin, cytoplasmic 2	Actg1	1	2.90371e-33	124.08	VAPEEHPVLLTEAPLNPK(1)ANR	3	0.025349	12	1.1	0.2575
P63280	18	SUMO-conjugating enzyme UBC9	Ube2i	1	1.9577e-08	93.226	K(1)DHPFGFVAVPTK	3	0.30173	6	1.1
P67778	208	Prohibitin	Phb	1	0.00762052	43.761	K(1)AAIISAEGDSK	2	0.51102	1	1.1	0.8823
P68037	131	Ubiquitin-conjugating enzyme E2 L3	Ube2l3	1	0.00886557	58.32	ADLAEEYSK(1)DR	2	0.72931	2	1.1
P68037	145	Ubiquitin-conjugating enzyme E2 L3	Ube2l3	1	0.0088804	74.841	NAEEFTK(1)K	2	0.61321	8	1.1	0.85012
P68037	73	Ubiquitin-conjugating enzyme E2 L3	Ube2l3	1	0.000881317	60.196	TK(1)IYHPNIDEK	3	-0.29643	5	1.1
P68037	138	Ubiquitin-conjugating enzyme E2 L3	Ube2l3	1	0.000448156	92.19	FCK(1)NAEEFTK	2	-0.36005	2	1.1	0.3973
P68037	9	Ubiquitin-conjugating enzyme E2 L3	Ube2l3	1	8.49462e-05	90.156	RLMK(1)ELEEIRK	3	-0.10913	13	1.1	0.81806
P68254	68	14-3-3 protein theta	Ywhaq	1	6.88484e-08	79.837	VISSIEQK(1)TDTSDK	2	0.4355	4	1.1	0.66246
P68510	69	14-3-3 protein eta	Ywhah	1	1.97426e-08	85.51	VISSIEQK(1)TMADGNEK	2	0.67891	5	1.1	0.74814
P70168	867	Importin subunit beta-1	Kpnb1	1	1.5479e-07	134.56	TLATWATK(1)ELR	2	-0.25709	4	1.1
P70290	254	55 kDa erythrocyte membrane protein	Mpp1	0.999967	0.01325	105.98	CKDK(1)YLAK	2	-0.80988	1	1.1	0.86316
P70290	91	55 kDa erythrocyte membrane protein	Mpp1	1	0.000614501	88.075	LNEK(1)QSCTVAR	2	0.19681	2	1.1	0.72228
P70290	247	55 kDa erythrocyte membrane protein	Mpp1	1	1.0591e-18	91.883	VASVAHSAPSEAPSCSPFGK(1)K	3	-0.10673	9	1.1	0.70038
P70315	146	Wiskott-Aldrich syndrome protein homolog	Was	1	0.00174976	107.95	ALVQEK(1)IQK	2	0.14345	6	1.1	0.7694
P70335	718	Rho-associated protein kinase 1	Rock1	1	0.0194216	46.069	SVAMCEMEK(1)K	2	-2.3935	1	1.1
P70335	1208	Rho-associated protein kinase 1	Rock1	1	0.00280743	45.618	K(1)DIEVEPVQQGEK	2	-0.072771	1	1.1	0.7513
P70349	91	Histidine triad nucleotide-binding protein 1	Hint1	1	0.00999394	55.314	CAADLGLK(1)R	2	-0.21017	1	1.1
P70398	1722	Probable ubiquitin carboxyl-terminal hydrolase FAF-X	Usp9x	1	2.77934e-07	57.366	VLGGSFADQK(1)ICQGCPHR	3	-0.25461	1	1.1
P80315	395	T-complex protein 1 subunit delta	Cct4	1	0.0159565	51.03	GSNK(1)LVIEEAER	2	2.5773	2	1.1
P80315	292	T-complex protein 1 subunit delta	Cct4	1	0.00210092	61.167	K(1)TGCNVLLIQK	2	-0.65203	2	1.1	0.72342
P80317	365	T-complex protein 1 subunit zeta	Cct6a	1	4.97204e-06	105.65	FTFIEK(1)CNNPR	2	-0.29171	5	1.1	0.85368
P80317	199	T-complex protein 1 subunit zeta	Cct6a	1	0.00271963	77.776	HK(1)SETDTSLIR	2	-0.031493	2	1.1	0.73682
P80317	377	T-complex protein 1 subunit zeta	Cct6a	1	5.61931e-05	96.067	SVTLLVK(1)GPNK	2	0.028381	6	1.1	0.77182
P80318	248	T-complex protein 1 subunit gamma	Cct3	1	0.00228256	53.3	IVLLDSSLEYK(1)K	2	0.4821	2	1.1	0.8233
P80318	381	T-complex protein 1 subunit gamma	Cct3	1	3.19124e-10	124.16	GASK(1)EILSEVER	2	-0.39413	5	1.1	0.8592
P80318	222	T-complex protein 1 subunit gamma	Cct3	1	1.21217e-10	112.44	GVMINK(1)DVTHPR	3	-0.67595	12	1.1	0.8164
P84089	90	Enhancer of rudimentary homolog	Erh	1	0.00474977	63.076	EK(1)IYVLLR	2	0.97164	1	1.1	0.91274
P84089	12	Enhancer of rudimentary homolog	Erh	1	4.72285e-10	87.24	SHTILLVQPTK(1)RPEGR	3	0.81728	3	1.1	0.85116
P84244	57	Histone H3.3	H3f3a	1	1.15899e-05	111.63	YQK(1)STELLIR	2	-1.9679	6	1.1	0.89496
P84244	80	Histone H3.3	H3f3a	1	0.000218022	91.62	EIAQDFK(1)TDLR	2	-0.13602	1	1.1	0.8319
P97313	2971	DNA-dependent protein kinase catalytic subunit	Prkdc	1	8.67001e-07	70.094	SDYCQAAK(1)LYDEALNK	2	-0.17039	3	1.1	0.35412
P97351	144	40S ribosomal protein S3a	Rps3a	1	0.00184425	86.344	LFCVGFTK(1)K	2	0.91413	6	1.1	0.82036
P97352	85	Protein S100-A13	S100a13	1	7.10509e-05	101.89	LIGELAK(1)EVR	2	0.57455	5	1.1	0.86886
P97352	30	Protein S100-A13	S100a13	1	0.001008	79.875	K(1)GSLNINEFK	2	-2.4667	3	1.1	0.8874
P97369	98	Neutrophil cytosol factor 4	Ncf4	1	0.0128887	46.249	VYMGAK(1)QEIAETR	2	-0.51338	1	1.1	0.90812
P97372	15	Proteasome activator complex subunit 2	Psme2	1	0.00767309	105.39	K(1)QVDVFR	2	0.24379	3	1.1	0.89486
P97384	406	Annexin A11	Anxa11	1	0.0391508	42.336	DIEK(1)SICR	2	0.067741	1	1.1	0.87178
P97429	259	Annexin A4	Anxa4	1	1.51422e-15	119.46	SMK(1)GLGTDDNTLIR	2	0.11328	12	1.1	0.76288
P97429	57	Annexin A4	Anxa4	1	0.0455235	61.958	SAYK(1)STIGR	2	0.36288	1	1.1	0.81348
P97429	213	Annexin A4	Anxa4	1	0.000183063	63.185	NHLLHVFDEYK(1)R	3	0.85297	2	1.1	0.81646
P97429	300	Annexin A4	Anxa4	1	0.000130475	60.764	SLYSFIK(1)GDTSGDYRK	3	0.40745	2	1.1	0.88624
P97431	89	Interferon regulatory factor 6	Irf6	1	0.022101	127.02	CALNK(1)SR	2	-0.32768	6	1.1	0.93274
P97465	63	Docking protein 1	Dok1	1	0.00229263	108.47	RLDCK(1)MIR	3	0.061357	16	1.1
P97471	45	Mothers against decapentaplegic homolog 4	Smad4	1	0.0163545	61.593	AIESLVK(1)K	2	0.31842	6	1.1	0.8125
P97494	492	Glutamate--cysteine ligase catalytic subunit	Gclc	1	7.64523e-16	119.8	DICK(1)GGNAVVDGCSK	2	-0.58839	13	1.1	0.73956
P97770	450	THUMP domain-containing protein 3	Thumpd3	1	0.00581089	72.2	AVLLTQDK(1)K	2	0.20558	3	1
P98078	53	Disabled homolog 2	Dab2	1	0.000235363	76.82	AK(1)LIGIDDVPDAR	2	0.10741	5	1	0.88072
P98078	108	Disabled homolog 2	Dab2	1	6.118e-13	87.138	IIDEK(1)TGVIEHEHPVNK	4	-0.027055	3	1	0.9327
Q00612	432	Glucose-6-phosphate 1-dehydrogenase X	G6pdx	1	1.39903e-05	100.93	NVK(1)LPDAYER	2	0.26726	5	1	0.88144
Q00612	497	Glucose-6-phosphate 1-dehydrogenase X	G6pdx	1	1.23911e-05	95.417	GPTEADELMK(1)R	2	1.8032	2	1
Q01768	49	Nucleoside diphosphate kinase B	Nme2	1	0.00167877	41.513	ASEEHLK(1)QHYIDLK	3	0.017888	1	1	0.77896
Q01768	100	Nucleoside diphosphate kinase B	Nme2	1	3.90651e-12	83.423	VMLGETNPADSK(1)PGTIR	2	-0.23416	12	1	0.90782
Q02053	671	Ubiquitin-like modifier-activating enzyme 1	Uba1	1	6.05704e-13	84.166	QPAENVNQYLTDSK(1)FVER	3	-0.68457	2	1
Q03265	539	ATP synthase subunit alpha, mitochondrial	Atp5a1	1	0.00403464	80.69	ISEQSDAK(1)LK	2	0.34295	4	1	0.89914
Q03265	531	ATP synthase subunit alpha, mitochondrial	Atp5a1	1	1.37872e-10	127.36	SDGK(1)ISEQSDAK	2	0.71271	6	1
Q04207	122	Transcription factor p65	Rela	1	7.93907e-56	195.28	SIHSFQNLGIQCVK(1)K	2	0.10426	14	1	0.78014
Q04447	304	Creatine kinase B-type	Ckb	1	0.0104509	41.598	LPHLGK(1)HEK	3	-0.24441	1	1	0.93736
Q04447	307	Creatine kinase B-type	Ckb	1	0.0196163	77.062	HEK(1)FSEVLK	2	0.80381	2	1	0.5995
Q04447	242	Creatine kinase B-type	Ckb	1	1.25819e-06	124.12	VISMQK(1)GGNMK	2	-0.34536	11	1	0.95842
Q04447	313	Creatine kinase B-type	Ckb	1	7.34862e-05	143.12	FSEVLK(1)R	2	0.030934	5	1	0.90144
Q05816	40	Fatty acid-binding protein, epidermal	Fabp5	1	2.0565e-07	59.359	MAAMAK(1)PDCIITCDGNNITVK	3	-0.47956	4	1	0.87294
Q05816	61	Fatty acid-binding protein, epidermal	Fabp5	1	1.81204e-23	126.77	TESTVK(1)TTVFSCNLGEK	3	-0.77414	12	1	0.90578
Q05816	82	Fatty acid-binding protein, epidermal	Fabp5	1	2.30844e-23	93.166	K(1)TETVCTFQDGALVQHQQWDGK	3	1.0255	8	1	0.95008
Q05921	35	2-5A-dependent ribonuclease	Rnasel	1	0.0053127	57.347	AVQK(1)GDVVR	2	0.71835	3	1	0.90226
Q05921	604	2-5A-dependent ribonuclease	Rnasel	1	2.59619e-07	123.95	NVGNESDIK(1)VR	2	-0.048619	6	1	0.89494
Q05921	609	2-5A-dependent ribonuclease	Rnasel	1	0.0211917	106.42	CK(1)SDLLR	2	-0.524	3	1	0.92442
Q08943	319	FACT complex subunit SSRP1	Ssrp1	1	0.0084912	108.74	VMK(1)ALVNR	2	-0.17276	4	1	0.81068
Q14CH1	617	Molybdenum cofactor sulfurase	Mocos	1	8.35897e-18	100.85	SWMVVNHNGICMSQK(1)QEPR	3	-0.10498	6	1	0.90184
Q1HFZ0	585	tRNA (cytosine(34)-C(5))-methyltransferase	Nsun2	1	1.82622e-07	133.32	VINTGIK(1)VWCR	2	-0.30352	6	1	0.94528
Q31125	281	Zinc transporter SLC39A7	Slc39a7	1	2.04115e-19	139.3	EK(1)PSTEEEKEVGGLR	3	-0.12323	7	1	0.8989
Q31125	279	Zinc transporter SLC39A7	Slc39a7	0.80506	2.78592e-07	61.612	HECSSK(0.805)EK(0.195)PSTEEEKEVGGLR	4	0.52228	1	1	0.94476
Q3B7Z2	338	Oxysterol-binding protein 1	Osbp	1	9.31528e-09	63.625	GATVLPANPPGSAGSGK(1)DQCCSGK	3	0.61925	1	1	0.94074
Q3TBD2	777	Minor histocompatibility protein HA-1	Hmha1	1	0.0563487	40.496	K(1)CVCEIER	2	-0.49143	1	1	0.95354
Q3TDX8	253	Cytochrome b5 reductase 4	Cyb5r4	1	0.0301779	50.898	IEIVLQK(1)K	2	-0.31775	2	1	0.95624
Q3THE2	151	Myosin regulatory light chain 12B	Myl12b	1	0.00074151	75.764	K(1)GNFNYIEFTR	2	-0.3304	1	1	0.8996
Q3TRM8	878	Hexokinase-3	Hk3	1	0.000454502	44.299	LHPHFSK(1)LVSATVR	3	-0.78137	1	1	0.93424
Q3TRM8	39	Hexokinase-3	Hk3	1	3.86085e-11	59.818	ASVCPHEGVPRPSGSLELECLQQFK(1)VTR	4	0.69362	1	1	0.87246
Q3TRM8	777	Hexokinase-3	Hk3	1	0.00411447	73.435	GQK(1)TQCLQAR	2	-0.3679	3	1	0.95656
Q3TX08	360	tRNA (guanine(26)-N(2))-dimethyltransferase	Trmt1	1	4.96988e-06	105.66	LGK(1)ASGDPGGR	2	0.84557	6	1	0.92234
Q3UGR5	50	Haloacid dehalogenase-like hydrolase domain-containing protein 2	Hdhd2	1	0.000112896	99.5	FVTNTTK(1)ESK	2	0.43633	5	1	0.94394
Q3UHX9	244	Putative methyltransferase C9orf114 homolog	D2Wsu81e	1	0.000478921	71.08	TYK(1)GTVVSSQDPR	2	-0.1448	6	1	0.6972
Q3UIR3	185	E3 ubiquitin-protein ligase DTX3L	Dtx3l	1	0.0305118	40.475	SMEGSDGIK(1)K	2	0.51046	1	1	0.95616
Q3UM45	134	Protein phosphatase 1 regulatory subunit 7	Ppp1r7	1	0.00370923	59.116	ELDLYDNQIK(1)K	2	0.51249	1	1	0.96194
Q3UPL0	791	Protein transport protein Sec31A	Sec31a	1	1.31544e-10	77.221	AQGK(1)PVSGQESSQSPYER	2	1.106	5	1	0.9387
Q3UTQ7	648	PR domain zinc finger protein 10	Prdm10	1	0.000650066	89.171	AFCRPDK(1)LR	3	-0.55212	6	1	0.97562
Q3UZ39	446	Leucine-rich repeat flightless-interacting protein 1	Lrrfip1	1	7.15877e-29	108.57	GTENHGESCLK(1)DGLGQSSER	3	0.34384	3	1	0.96996
Q3V036	49	Coiled-coil domain-containing protein 27	Ccdc27	1	0.0182095	44.318	PQSTQQSLK(1)K	2	-0.10974	1	1	0.96924
Q3V3Q7	801	Phosphofurin acidic cluster sorting protein 2	Pacs2	0.998087	1.63112e-09	86.548	DK(0.002)EVESK(0.998)SQCIEGISR	3	1.5277	1	1	0.9797
Q4LDD4	1034	Arf-GAP with Rho-GAP domain, ANK repeat and PH domain-containing protein 1	Arap1	1	3.08995e-16	113.33	EGEQHVDDVSSALK(1)R	3	0.39349	4	1	0.97374
Q4VC33	38	Macrophage erythroblast attacher	Maea	1	0.00797015	59.908	AAQK(1)NIDR	2	0.34978	1	1	0.98264
Q52KG5	311	Kinesin-like protein KIF26A	Kif26a	1	0.013115	89.752	LSLASK(1)RK	2	1.3995	1	1	0.97372
Q5M8N0	39	CB1 cannabinoid receptor-interacting protein 1	Cnrip1	1	0.00315651	76.759	TIK(1)LLTGSSYK	2	0.16172	4	1	0.978
Q5ND34	341	WD repeat-containing protein 81	Wdr81	1	0.00144741	72.891	TECPTCQK(1)ELR	2	-1.2634	5	1	0.9673
Q5SNZ0	998	Girdin	Ccdc88a	1	0.0277206	53.71	HELK(1)TVK	2	-0.31816	1	1	0.98284
Q5SUQ9	921	CST complex subunit CTC1	Ctc1	0.999738	0.000406779	46.543	MKPGNAGAIK(1)TGVK	3	-0.27844	1	1	0.9767
Q60605	81	Myosin light polypeptide 6	Myl6	1	7.57373e-35	173.03	NK(1)DQGTYEDYVEGLR	2	-0.31767	6	1	0.98752
Q60605	79	Myosin light polypeptide 6	Myl6	1	6.36355e-13	83.723	VLDFEHFLPMLQTVAK(1)NK	3	0.54242	3	1
Q60710	11	Deoxynucleoside triphosphate triphosphohydrolase SAMHD1	Samhd1	1	3.8839e-17	125.5	MQSAPLEQPAK(1)RPR	2	-0.11176	6	1	0.99406
Q60710	545	Deoxynucleoside triphosphate triphosphohydrolase SAMHD1	Samhd1	1	9.37001e-11	125.41	INK(1)EQVSQLLPEK	2	0.41268	13	1	0.99388
Q60710	610	Deoxynucleoside triphosphate triphosphohydrolase SAMHD1	Samhd1	1	1.1895e-07	89.507	WNNK(1)TSSCLQEVSK	2	0.20204	4	1	0.99356
Q60710	352	Deoxynucleoside triphosphate triphosphohydrolase SAMHD1	Samhd1	0.999966	0.000724282	88.155	VKEDK(1)TYIR	3	0.70009	6	1	0.99556
Q60710	620	Deoxynucleoside triphosphate triphosphohydrolase SAMHD1	Samhd1	1	2.16257e-10	125.97	TSSCLQEVSK(1)VK	2	-0.16899	6	1	0.99676
Q60710	534	Deoxynucleoside triphosphate triphosphohydrolase SAMHD1	Samhd1	1	0.00250978	55.908	VHFYCK(1)SNSK	3	0.26468	2	1	0.99612
Q60710	347	Deoxynucleoside triphosphate triphosphohydrolase SAMHD1	Samhd1	1	0.000359998	89.171	ICEVEYK(1)VK	2	0.25547	12	1
Q60710	475	Deoxynucleoside triphosphate triphosphohydrolase SAMHD1	Samhd1	1	0.000267489	115.78	YLGETQPK(1)R	2	0.36499	6	1	0.99128
Q60749	21	KH domain-containing, RNA-binding, signal transduction-associated protein 1	Khdrbs1	1	1.43514e-17	133.86	SCSK(1)DPSGAHPSVR	2	-0.70584	11	1
Q60864	395	Stress-induced-phosphoprotein 1	Stip1	1	0.00735186	114.97	DAK(1)LYSNR	2	0.44763	3	1	0.98608
Q60864	73	Stress-induced-phosphoprotein 1	Stip1	0.999986	9.30774e-07	71.601	TVDLKPDWGK(1)GYSR	3	-0.10373	3	1	0.986
Q60864	364	Stress-induced-phosphoprotein 1	Stip1	0.91654	1.36184e-07	57.738	LAYINPDLALEEK(0.917)NK(0.083)GNECFQK	3	0.70561	1	1	0.98056
Q60866	90	Phosphotriesterase-related protein	Pter	1	1.09053e-20	107.78	AK(1)GGGALVENTTTGLSR	2	-0.50738	5	1	0.95306
Q60930	32	Voltage-dependent anion-selective channel protein 2	Vdac2	1	0.00156464	58.885	DIFNK(1)GFGFGLVK	2	0.078562	1	1	0.9755
Q60930	75	Voltage-dependent anion-selective channel protein 2	Vdac2	1	1.12118e-07	100.43	YK(1)WCEYGLTFTEK	2	-0.50901	4	1	0.9796
Q60930	121	Voltage-dependent anion-selective channel protein 2	Vdac2	1	0.000999789	44.998	LTFDTTFSPNTGK(1)K	2	0.60359	1	1	0.9689
Q60931	63	Voltage-dependent anion-selective channel protein 3	Vdac3	1	1.19226e-12	140.03	YK(1)VCNYGLTFTQK	3	0.24756	18	1	0.96402
Q60931	61	Voltage-dependent anion-selective channel protein 3	Vdac3	1	0.0240015	60.157	ASGNLETK(1)YK	2	-0.54537	2	1
Q60931	12	Voltage-dependent anion-selective channel protein 3	Vdac3	1	3.30328e-05	66.826	CNTPTYCDLGK(1)AAK	2	-0.042482	10	1
Q60931	20	Voltage-dependent anion-selective channel protein 3	Vdac3	1	0.0135744	45.614	DVFNK(1)GYGFGMVK	2	-1.2802	1	1	0.9652
Q60931	15	Voltage-dependent anion-selective channel protein 3	Vdac3	1	0.00680078	117.71	AAK(1)DVFNK	2	-0.35465	6	1	0.97824
Q60932	122	Voltage-dependent anion-selective channel protein 1	Vdac1	1	0.000583335	50.188	LTFDSSFSPNTGK(1)K	2	1.9634	1	1	0.94658
Q60973	119	Histone-binding protein RBBP7	Rbbp7	1	1.06729e-17	127.83	IECEIK(1)INHEGEVNR	2	0.51789	9	1	0.96214
Q61035	418	Histidine--tRNA ligase, cytoplasmic	Hars	1	6.61547e-08	83.751	TTETQVLVASAQK(1)K	2	-0.080067	4	1	0.949
Q61166	83	Microtubule-associated protein RP/EB family member 1	Mapre1	1	0.00171985	109.71	ILQAGFK(1)R	2	0.093185	4	1	0.96674
Q61179	90	Interferon regulatory factor 9	Irf9	1	3.83904e-06	73.928	CALNK(1)SSEFEEVPER	2	-0.54319	3	1	0.93724
Q61191	288	Host cell factor 1	Hcfc1	1	0.00401168	60.305	VATHEK(1)EWK	3	0.2507	5	1	0.9557
Q61233	542	Plastin-2	Lcp1	1	0.00130466	81.904	SSSIASFK(1)DPK	2	-0.24363	12	1	0.92282
Q61233	468	Plastin-2	Lcp1	1	5.92136e-24	120.56	KLENCNYAVDLGK(1)NQAK	3	-0.24202	6	1
Q61233	328	Plastin-2	Lcp1	1	0.0357046	108.24	EK(1)DDIQR	2	0.21767	4	1	0.769
Q61233	455	Plastin-2	Lcp1	1	0.0154789	72.789	LGGNMK(1)K	2	-0.088515	4	1	0.90504
Q61233	97	Plastin-2	Lcp1	1	2.0496e-32	94.712	K(1)EGICAIGGTSEQSSVGTQHSYSEEEK	3	0.02023	7	1	0.915
Q61233	456	Plastin-2	Lcp1	1	8.72017e-05	72.433	K(1)LENCNYAVDLGK	2	0.36059	6	1	0.90552
Q61233	472	Plastin-2	Lcp1	1	3.51138e-16	82.885	NQAK(1)FSLVGIAGQDLNEGNR	3	0.31142	1	1	0.92546
Q61233	434	Plastin-2	Lcp1	1	0.00195531	104.82	IK(1)VPVDWNR	2	1.1687	3	1	0.92836
Q61233	294	Plastin-2	Lcp1	1	1.46716e-11	134.88	ITNFSTDIK(1)DSK	2	0.022398	6	1	0.90224
Q61233	88	Plastin-2	Lcp1	1	0.00295909	98.754	STEVAK(1)TFR	2	-0.378	3	1	0.97114
Q61233	449	Plastin-2	Lcp1	0.999979	7.06376e-06	66.568	VNKPPYPK(1)LGGNMK	3	-0.59844	9	1	0.85376
Q61233	285	Plastin-2	Lcp1	1	6.85152e-05	44.341	WANYHLENAGCTK(1)ITNFSTDIK	3	1.4045	1	1	0.93542
Q61233	82	Plastin-2	Lcp1	1	7.69748e-08	103.88	VFHGLK(1)STEVAK	2	0.54669	12	1	0.93522
Q61233	297	Plastin-2	Lcp1	1	0.000668944	43.208	DSK(1)AYYHLLEQVAPK	3	0.4984	1	1
Q61316	272	Heat shock 70 kDa protein 4	Hspa4	0.961075	0.00596708	49.448	LSQECEK(0.961)LK(0.039)K	3	0.73674	2	1	0.9087
Q61316	477	Heat shock 70 kDa protein 4	Hspa4	1	4.14265e-05	85.493	VTPQSDGSSSK(1)VK	2	0.66531	7	1	0.78068
Q61598	269	Rab GDP dissociation inhibitor beta	Gdi2	1	0.0246161	47.037	VVGVK(1)SEGEIAR	2	0.45185	2	1
Q61598	142	Rab GDP dissociation inhibitor beta	Gdi2	0.999994	6.9575e-05	54.764	K(1)FLVYVANFDEKDPR	3	0.58089	1	1
Q61598	164	Rab GDP dissociation inhibitor beta	Gdi2	1	0.0142747	54.486	TFEGVDPK(1)K	2	1.2117	3	1	0.90092
Q61599	123	Rho GDP-dissociation inhibitor 2	Arhgdib	1	8.36998e-15	113.47	DIVSGLK(1)YVQHTYR	2	-0.11305	8	1	0.90234
Q61753	21	D-3-phosphoglycerate dehydrogenase	Phgdh	1	2.60646e-06	90.689	K(1)ILQDGGLQVVEK	2	-0.67115	6	1	0.86472
Q61753	289	D-3-phosphoglycerate dehydrogenase	Phgdh	1	1.78538e-14	80.117	ALVDHENVISCPHLGASTK(1)EAQSR	4	1.1276	1	1	0.80328
Q61753	58	D-3-phosphoglycerate dehydrogenase	Phgdh	1	1.36739e-10	95.57	SATK(1)VTADVINAAEK	2	-1.488	6	1	0.884
Q61792	42	LIM and SH3 domain protein 1	Lasp1	1	1.76345e-06	143.96	MTLNMK(1)NYK	2	0.65448	28	1	0.90606
Q61792	17	LIM and SH3 domain protein 1	Lasp1	1	0.0353807	41.695	IVYPTEK(1)VNCLDK	2	-1.4226	1	1
Q61937	237	Nucleophosmin	Npm1	1	0.0144446	51.727	TPK(1)GPSSVEDIK	2	0.11825	3	1	0.8571
Q61937	221	Nucleophosmin	Npm1	1	0.0451997	73.841	SK(1)GQESFK	2	-0.25906	2	1	0.70802
Q61937	32	Nucleophosmin	Npm1	0.999282	2.37084e-29	112.44	ADK(0.001)DYHFK(0.999)VDNDENEHQLSLR	4	0.27781	8	1	0.91298
Q61937	265	Nucleophosmin	Npm1	1	0.00403464	80.69	VEAK(1)FINYVK	2	0.56468	6	1	0.88384
Q61937	141	Nucleophosmin	Npm1	1	0.00329002	92.838	LLGMSGK(1)R	2	0.20893	5	1	0.9156
Q61937	248	Nucleophosmin	Npm1	1	0.0118456	82.489	AK(1)MQASIEK	2	1.3355	3	1	0.8213
Q61990	181	Poly(rC)-binding protein 2	Pcbp2	1	1.66204e-09	68.074	GVTIPYRPK(1)PSSSPVIFAGGQDR	3	-0.73384	5	1	0.775
Q61990	115	Poly(rC)-binding protein 2	Pcbp2	1	3.79897e-06	65.855	LVVPASQCGSLIGK(1)GGCK	2	-1.5122	7	1	0.89754
Q62311	238	Transcription initiation factor TFIID subunit 6	Taf6	1	0.00031244	53.565	EITEACVGSCEAK(1)R	2	-0.88005	1	1	0.87576
Q62318	262	Transcription intermediary factor 1-beta	Trim28	1	0.00573869	82.287	LLASLVK(1)R	2	-1.7247	4	1	0.81786
Q62318	378	Transcription intermediary factor 1-beta	Trim28	1	5.12217e-08	73.296	ALK(1)MIVDPVEPHGEMK	3	0.18905	6	1	0.85998
Q62348	187	Translin	Tsn	1	0.00800454	65.043	LLNLK(1)NDSLR	2	0.08796	2	1	0.7962
Q62422	7	Osteoclast-stimulating factor 1	Ostf1	0.991933	0.000301284	45.618	SK(0.008)PPPK(0.992)PVK(0.001)PGQVK	3	0.030067	1	1	0.83536
Q62422	10	Osteoclast-stimulating factor 1	Ostf1	0.979973	0.000268862	46.892	SK(0.002)PPPK(0.018)PVK(0.98)PGQVK	3	0.22586	2	1	0.79942
Q62426	63	Cystatin-B	Cstb	1	0.00191185	47.774	VDVGGDK(1)CVHLR	3	-0.32448	3	1
Q62426	30	Cystatin-B	Cstb	1	7.65057e-06	117.79	SQLESK(1)ENQK	2	-0.20369	6	1	0.85612
Q62426	78	Cystatin-B	Cstb	1	1.34323e-11	69.845	VFQPLPHENK(1)PLTLSSYQTNK	3	0.79557	7	1	0.63126
Q64282	413	Interferon-induced protein with tetratricopeptide repeats 1	Ifit1	1	1.88304e-06	120.84	LLTALEK(1)VAER	2	-0.24714	3	1	0.84688
Q64282	250	Interferon-induced protein with tetratricopeptide repeats 1	Ifit1	1	0.027011	111.82	YAAK(1)YFR	1	0.48475	5	1	0.85978
Q64282	89	Interferon-induced protein with tetratricopeptide repeats 1	Ifit1	1	8.98744e-36	176.4	EAEALIQSEQLSK(1)R	2	0.85444	5	0.9	0.80478
Q64282	260	Interferon-induced protein with tetratricopeptide repeats 1	Ifit1	1	0.00269301	67.519	VDK(1)ALHLLNR	3	-0.44296	2	0.9	0.74006
Q64282	287	Interferon-induced protein with tetratricopeptide repeats 1	Ifit1	1	8.19933e-10	116.51	GLCYK(1)QQISQLR	2	-0.045069	3	0.9
Q64282	406	Interferon-induced protein with tetratricopeptide repeats 1	Ifit1	1	0.00298163	95.483	K(1)LLTALEK	2	0.12589	4	0.9	0.70126
Q64337	13	Sequestosome-1	Sqstm1	1	1.68822e-05	102.97	AYLLGK(1)EEATR	2	0.54715	3	0.9	0.81476
Q64345	246	Interferon-induced protein with tetratricopeptide repeats 3	Ifit3	1	3.39499e-22	141.6	APNQTDVLQK(1)AAQFYK	3	0.032708	4	0.9	0.732
Q64475	6	Histone H2B type 1-B	Hist1h2bb	1	0.0231239	53.377	PEPSK(1)SAPAPK	2	4.3318	3	0.9	0.82268
Q64511	529	DNA topoisomerase 2-beta	Top2b	1	0.00465869	61.815	K(1)SYDDAESLK	2	0.28279	3	0.9	0.71206
Q64525	6	Histone H2B type 2-B	Hist2h2bb	1	0.00785864	66.059	PDPAK(1)SAPAPK	2	0.62924	6	0.9	0.80348
Q64G17	99	Putative acidic leucine-rich nuclear phosphoprotein 32 family member C	Anp32c	1	0.0379474	54.343	HLNLSGNK(1)IK	2	-1.2763	1	0.9
Q68FD5	737	Clathrin heavy chain 1	Cltc	1	4.14317e-07	98.592	YIQAACK(1)TGQIK	2	0.21792	6	0.9	0.65662
Q68FD5	619	Clathrin heavy chain 1	Cltc	1	1.49373e-05	58.246	AHIAQLCEK(1)AGLLQR	3	0.31192	1	0.9	0.75676
Q68FD5	742	Clathrin heavy chain 1	Cltc	1	0.00124836	116.55	TGQIK(1)EVER	2	0.11197	6	0.9	0.78136
Q68FD5	245	Clathrin heavy chain 1	Cltc	1	1.01146e-13	81.016	LHIIEVGTPPTGNQPFPK(1)K	3	0.35636	7	0.9	0.83716
Q68FD5	507	Clathrin heavy chain 1	Cltc	1	0.000373081	56.514	K(1)VGYTPDWIFLLR	2	-0.15218	1	0.9	0.65914
Q68FD5	1501	Clathrin heavy chain 1	Cltc	1	0.000275086	82.85	LEK(1)HELIEFR	3	-0.21929	6	0.9	0.83268
Q68FD5	1441	Clathrin heavy chain 1	Cltc	1	0.0184283	77.744	AVNYFSK(1)VK	2	-0.11691	2	0.9	0.84224
Q69Z38	1577	Pseudopodium-enriched atypical kinase 1	Peak1	1	0.0111836	41.695	LAPEIITATQYK(1)K	2	-2.6121	1	0.9
Q6A028	291	Switch-associated protein 70	Swap70	1	0.00876402	53.448	TFEISASDK(1)K	2	0.46599	1	0.9	0.64344
Q6A028	219	Switch-associated protein 70	Swap70	1	0.0431909	51.066	QGYMMK(1)K	2	-0.57278	2	0.9	0.7463
Q6DFW4	444	Nucleolar protein 58	Nop58	0.999974	2.28618e-06	68.262	K(1)IEEVDKEDEITEK	3	0.76389	3	0.9	0.72566
Q6DFW4	441	Nucleolar protein 58	Nop58	1	6.64107e-08	77.08	TYDPSGDSTLPTCSK(1)K	2	0.27893	5	0.9	0.70884
Q6IRU2	13	Tropomyosin alpha-4 chain	Tpm4	1	0.00395101	44.252	K(1)IQALQQQADDAEDR	2	0.4549	1	0.9	0.68896
Q6P1B1	304	Xaa-Pro aminopeptidase 1	Xpnpep1	1	7.43903e-06	66.022	ASYAVSEAIPK(1)DHR	3	0.28189	4	0.9	0.79248
Q6P542	581	ATP-binding cassette sub-family F member 1	Abcf1	1	7.77194e-08	70.837	RK(1)NQDEESQEPPELLK	3	-0.16713	4	0.9	0.80346
Q6P549	384	Phosphatidylinositol 3,4,5-trisphosphate 5-phosphatase 2	Inppl1	0.998847	0.000713124	66.989	LGVVFEK(0.999)EK(0.001)DR	3	-0.32728	4	0.9	0.48218
Q6P5F9	700	Exportin-1	Xpo1	1	0.000284753	45.618	ACK(1)AVGHPFVIQLGR	3	-0.0064745	1	0.9	0.87678
Q6PAM1	256	Alpha-taxilin	Txlna	1	0.0446698	62.466	SLK(1)EEGVQR	2	0.78352	1	0.9
Q6PDI5	1433	Proteasome-associated protein ECM29 homolog	Ecm29	1	0.0142979	55.98	DSSTEK(1)LLQK	2	-0.34514	2	0.9	0.8008
Q6PDI5	40	Proteasome-associated protein ECM29 homolog	Ecm29	1	4.07014e-10	74.776	FLPPVLLK(1)LSSTQEGVR	3	-0.69345	4	0.9	0.71792
Q6PDM2	179	Serine/arginine-rich splicing factor 1	Srsf1	1	0.0278589	90.15	KLDNTK(1)FR	2	-0.31429	1	0.9	0.6416
Q6PEB6	155	MOB-like protein phocein	Mob4	1	6.02708e-10	119.17	ESSVAK(1)LGSVCR	2	-0.23292	6	0.9	0.6746
Q6PEB6	140	MOB-like protein phocein	Mob4	1	3.43704e-46	174.04	HTLDGAACLLNSNK(1)YFPSR	3	0.68754	7	0.9	0.75776
Q6PGB8	936	Probable global transcription activator SNF2L1	Smarca1	1	0.00830464	44.753	YK(1)APFHQLR	3	-0.70473	1	0.9	0.6643
Q6Q899	910	Probable ATP-dependent RNA helicase DDX58	Ddx58	1	0.0206338	41.876	WK(1)DFHFER	3	-0.44332	1	0.9	0.65896
Q6Q899	859	Probable ATP-dependent RNA helicase DDX58	Ddx58	1	0.0042978	88.495	IYDNFEK(1)K	2	0.55201	6	0.9
Q6Q899	852	Probable ATP-dependent RNA helicase DDX58	Ddx58	1	0.00131951	115.33	PK(1)IYDNFEK	2	1.1941	2	0.9	0.54394
Q6ZQK5	687	Arf-GAP with coiled-coil, ANK repeat and PH domain-containing protein 2	Acap2	1	0.00111843	41.911	GPLHHATVLGHTGQVCLFLK(1)R	4	-0.79128	1	0.9	0.80846
Q6ZWX6	61	Eukaryotic translation initiation factor 2 subunit 1	Eif2s1	1	0.0301543	52.716	SINK(1)LIR	2	0.91145	1	0.9	0.4893
Q6ZWY9	6	Histone H2B type 1-C/E/G	Hist1h2bc	1	0.00110471	83.692	PEPAK(1)SAPAPK	2	0.21493	8	0.9
Q6ZWY9	109	Histone H2B type 1-C/E/G	Hist1h2bc	1	4.96311e-23	116.73	LLLPGELAK(1)HAVSEGTK	2	0.45292	22	0.9	0.2229
Q6ZWY9	35	Histone H2B type 1-C/E/G	Hist1h2bc	1	0.0205253	43.594	K(1)ESYSVYVYK	2	-0.54508	1	0.9	0.64566
Q6ZWY9	86	Histone H2B type 1-C/E/G	Hist1h2bc	1	0.0121012	91.9	LAHYNK(1)R	2	0.97327	5	0.9	0.57672
Q6ZWY9	117	Histone H2B type 1-C/E/G	Hist1h2bc	1	1.3706e-26	170.42	HAVSEGTK(1)AVTK	2	0.13206	7	0.9	0.77678
Q6ZWY9	47	Histone H2B type 1-C/E/G	Hist1h2bc	1	2.16346e-08	85.45	VLK(1)QVHPDTGISSK	2	0.58341	9	0.9	0.44524
Q6ZWY9	121	Histone H2B type 1-C/E/G	Hist1h2bc	1	0.00170629	108.7	AVTK(1)YTSSK	2	0.30013	6	0.9	0.59948
Q78PG9	125	Coiled-coil domain-containing protein 25	Ccdc25	1	0.00124925	120.46	K(1)VNEILNR	2	-0.054069	6	0.9	0.64022
Q7M6Y3	24	Phosphatidylinositol-binding clathrin assembly protein	Picalm	1	1.11347e-17	99.454	ITAAQHSVTGSAVSK(1)TVCK	3	-0.11442	5	0.9	0.64022
Q7TMB8	182	Cytoplasmic FMR1-interacting protein 1	Cyfip1	1	3.56602e-06	112.42	CSVK(1)NDHSAYK	2	-0.33586	9	0.9	0.69078
Q7TMK9	100	Heterogeneous nuclear ribonucleoprotein Q	Syncrip	1	0.0277035	45.614	SAFLCGVMK(1)TYR	2	0.1698	2	0.9	0.68628
Q7TQA3	113	Epidermal retinol dehydrogenase 2	Sdr16c5	1	0.022887	64.265	VADQVK(1)K	2	0.78399	6	0.9	0.47008
Q80SW1	267	Putative adenosylhomocysteinase 2	Ahcyl1	1	0.00631881	53.237	LYQLSK(1)AGK	2	0.38997	1	0.9	0.62886
Q80TA6	139	Myotubularin-related protein 12	Mtmr12	0.974729	0.0103687	40.278	K(0.025)YPEK(0.975)LVIHCK	3	1.1394	1	0.9	0.7681
Q80W47	205	WD repeat domain phosphoinositide-interacting protein 2	Wipi2	1	2.25702e-11	131.35	LATASEK(1)GTVIR	2	-0.599	6	0.9	0.042737
Q80WQ2	27	Protein VAC14 homolog	Vac14	1	0.00775004	59.155	K(1)VAALEIEK	2	0.74262	4	0.9	0.42412
Q80X90	1510	Filamin-B	Flnb	1	0.00895366	63.727	VK(1)VLPTYDASK	2	-0.13421	4	0.9	0.61802
Q80XC2	57	tRNA (adenine(58)-N(1))-methyltransferase catalytic subunit TRMT61A	Trmt61a	1	2.138e-10	75.773	HSVDLIGRPFGSK(1)VICSR	3	1.1581	3	0.9	0.6021
Q80YR5	547	Scaffold attachment factor B2	Safb2	1	9.53858e-05	64.565	EK(1)VPGPDRPHPVK	3	0.58845	1	0.9	0.35912
Q80YW0	63	Cytohesin-4	Cyth4	1	0.0132701	97.565	EK(1)EMCIGR	2	-0.55966	2	0.9	0.57392
Q810B6	937	Rabankyrin-5	Ankfy1	1	8.3618e-06	140.83	VNELTK(1)HR	3	-0.017038	10	0.9	0.75724
Q8BG05	134	Heterogeneous nuclear ribonucleoprotein A3	Hnrnpa3	1	8.61078e-17	122.01	IFVGGIK(1)EDTEEYNLR	3	-0.033889	10	0.9	0.52086
Q8BG05	118	Heterogeneous nuclear ribonucleoprotein A3	Hnrnpa3	1	0.0148581	44.426	EDSVK(1)PGAHLTVK	2	-0.3973	1	0.9	0.6293
Q8BGQ7	934	Alanine--tRNA ligase, cytoplasmic	Aars	1	0.000448108	71.806	GGGK(1)DMSAQATGK	2	-0.75326	4	0.9	0.25658
Q8BHD0	63	Ras-related protein Rab-39A	Rab39a	1	4.1561e-05	85.469	IK(1)LQLWDTAGQER	2	3.6302	4	0.9	0.69348
Q8BIJ7	359	RUN and FYVE domain-containing protein 1	Rufy1	1	6.79593e-15	148.62	ICSLQK(1)EQQQLR	2	-0.17955	6	0.9	0.6524
Q8BJG4	39	MOB kinase activator 3C	Mob3c	1	5.63045e-10	119.87	AQASLK(1)SGLDLR	2	0.051456	8	0.9	0.6243
Q8BJU0	161	Small glutamine-rich tetratricopeptide repeat-containing protein alpha	Sgta	1	1.73662e-05	68.481	AIGIDPGYSK(1)AYGR	2	-3.8333	6	0.9	0.51594
Q8BK64	208	Activator of 90 kDa heat shock protein ATPase homolog 1	Ahsa1	1	0.0278454	72.34	IPTCK(1)ITLK	2	0.57311	3	0.9	0.65112
Q8BKX6	171	Serine/threonine-protein kinase SMG1	Smg1	1	3.04725e-10	124.42	QLK(1)EFIQQPENK	2	-0.042041	6	0.9	0.77326
Q8BL66	1165	Early endosome antigen 1	Eea1	1	0.00456923	80.17	DAK(1)QLLIQQK	2	0.51002	3	0.9
Q8BMS1	60	Trifunctional enzyme subunit alpha, mitochondrial	Hadha	1	0.00140315	60.489	INSPNSK(1)VNTLNK	2	-0.12579	2	0.9	0.49792
Q8BMS1	644	Trifunctional enzyme subunit alpha, mitochondrial	Hadha	1	0.000126926	84.297	GFYIYQEGSK(1)NK	2	-0.74934	4	0.9	0.77408
Q8BPU7	105	Engulfment and cell motility protein 1	Elmo1	1	0.000194197	80.632	LEALK(1)DLASLSR	2	1.2604	3	0.9	0.68516
Q8BR92	17	Paralemmin-2	Palm2	1	0.00228202	101.65	LQAIAEK(1)R	2	0.26524	7	0.9	0.54508
Q8BRN9	766	Coiled-coil and C2 domain-containing protein 1B	Cc2d1b	1	0.0538052	70.056	VIQSK(1)GIK	2	0.12395	1	0.9	0.6483
Q8BTM8	578	Filamin-A	Flna	1	5.57083e-21	170.04	VGTECGNQK(1)VR	2	-0.30211	6	0.9	0.192119
Q8BTM8	700	Filamin-A	Flna	1	4.75324e-20	92.886	TGVAVNKPAEFTVDAK(1)HAGK	3	0.21241	12	0.9
Q8BTM8	771	Filamin-A	Flna	1	2.12126e-05	89.136	VNVGAGSHPNK(1)VK	2	0.050803	1	0.9	0.6986
Q8BTM8	1294	Filamin-A	Flna	1	0.00118919	44.925	ALTQTGGPHVK(1)AR	3	0.081231	1	0.9	0.55504
Q8BTM8	865	Filamin-A	Flna	1	0.0206689	54.09	VK(1)VEPSHDASK	2	0.27543	2	0.9
Q8BTM8	1452	Filamin-A	Flna	1	1.57324e-10	99.344	VK(1)CSGPGLSPGMVR	2	-3.6516	3	0.9	0.70336
Q8BTM8	1071	Filamin-A	Flna	1	7.1887e-22	116.06	VK(1)AFGPGLQGGNAGSPAR	2	-0.21162	4	0.9	0.43604
Q8BTM8	2575	Filamin-A	Flna	1	0.000137889	60.764	AYVGQK(1)SNFTVDCSK	2	1.8427	4	0.9	0.47324
Q8BTM8	508	Filamin-A	Flna	1	0.0277035	45.614	VYTK(1)GAGSGELK	2	0.64199	1	0.9	0.45282
Q8BTM8	876	Filamin-A	Flna	1	4.39865e-05	103.43	VK(1)AEGPGLNR	2	-0.84863	6	0.9	0.62124
Q8BTM8	2563	Filamin-A	Flna	1	0.0240015	60.157	VVAK(1)GLGLSK	2	0.87925	4	0.9	0.36704
Q8BTM8	2569	Filamin-A	Flna	1	2.94454e-07	101.53	GLGLSK(1)AYVGQK	2	0.042841	4	0.9	0.70886
Q8BTM8	2515	Filamin-A	Flna	1	0.0072389	65.465	AK(1)VTGPR	2	1.9432	2	0.8	0.597
Q8BTM8	704	Filamin-A	Flna	1	0.00222639	66.27	HAGK(1)APLR	2	1.4427	2	0.8	0.5445
Q8BTM8	1538	Filamin-A	Flna	1	3.85765e-05	99.161	VK(1)VLPTHDASK	3	-0.060503	13	0.8	0.67536
Q8BTM8	268	Filamin-A	Flna	0.957505	0.000658408	61.815	AK(0.958)LK(0.042)PGAPLRPK	3	1.1417	2	0.8	0.51008
Q8BTM8	569	Filamin-A	Flna	1	7.21732e-11	100.04	SPFEVK(1)VGTECGNQK	2	-0.030582	6	0.8	0.4881
Q8BTM8	1450	Filamin-A	Flna	1	0.0033236	41.088	VPVHDVTDASK(1)VK	3	-0.59884	1	0.8	0.55654
Q8BTM8	994	Filamin-A	Flna	1	2.46492e-08	85.563	VDVGKDQEFTVK(1)SK	3	-0.072078	8	0.8	0.6933
Q8BTM8	1372	Filamin-A	Flna	1	0.000147863	48.288	VHGPGIQSGTTNK(1)PNK	3	0.0028722	1	0.8	0.59688
Q8BTM8	975	Filamin-A	Flna	1	0.00628422	89.805	IK(1)VSGLGDK	2	-0.55056	6	0.8	0.54006
Q8BTM8	691	Filamin-A	Flna	1	0.000223559	49.595	TGVAVNK(1)PAEFTVDAK	2	-1.3074	5	0.8	0.46766
Q8BTM8	781	Filamin-A	Flna	1	0.00264825	63.29	VYGPGVAK(1)TGLK	2	0.67923	5	0.8	0.49356
Q8BTM8	493	Filamin-A	Flna	1	0.0103265	68.224	GLQPK(1)GVR	2	-0.29151	2	0.8
Q8BU30	844	Isoleucine--tRNA ligase, cytoplasmic	Iars	1	0.0292101	40.727	TIPIK(1)YPLK	2	-0.040764	1	0.8	0.72618
Q8BV49	337	Pyrin and HIN domain-containing protein 1	Pyhin1	1	0.00537318	83.862	INYLCSK(1)K	2	-0.14415	1	0.8	0.4993
Q8BVP5	51	Casein kinase I isoform gamma-2	Csnk1g2	1	1.46431e-07	127.02	K(1)IGCGNFGELR	2	-0.62185	9	0.8	0.73126
Q8BX10	92	Serine/threonine-protein phosphatase PGAM5, mitochondrial	Pgam5	1	0.0531189	95.815	LDHYK(1)AK	2	-0.80919	1	0.8
Q8BX90	384	Fibronectin type-III domain-containing protein 3A	Fndc3a	1	0.0110269	73.887	TK(1)NSLTLQWK	2	0.036986	1	0.8	0.31678
Q8BXX2	336	Zinc finger and BTB domain-containing protein 49	Zbtb49	1	9.30966e-05	81.565	REESAAK(1)EDAVER	2	0.43683	5	0.8	0.58108
Q8BYC6	562	Serine/threonine-protein kinase TAO3	Taok3	0.999684	1.48064e-19	139.88	EK(1)IKEEMNEDHSTPK	3	0.14465	7	0.8
Q8C147	2048	Dedicator of cytokinesis protein 8	Dock8	1	0.00634496	80.231	EYQQELK(1)K	2	0.59659	2	0.8	0.51578
Q8C7R4	544	Ubiquitin-like modifier-activating enzyme 6	Uba6	1	1.40551e-08	63.095	IDAHLNK(1)VCPATESIYSDEFYTK	3	-1.3124	5	0.8
Q8C7R4	1003	Ubiquitin-like modifier-activating enzyme 6	Uba6	1	0.000181691	55.724	MLYVPVMPGHAK(1)R	3	-0.00064417	5	0.8	0.46688
Q8C7R4	1014	Ubiquitin-like modifier-activating enzyme 6	Uba6	1	0.0381465	76.943	LVK(1)PSTEK	2	-0.38803	1	0.8	0.55938
Q8CAY6	211	Acetyl-CoA acetyltransferase, cytosolic	Acat2	1	0.0216427	65.157	K(1)GLTEVK	2	0.33008	3	0.8	0.173997
Q8CGC7	535	Bifunctional glutamate/proline--tRNA ligase	Eprs	0.999542	1.11866e-05	56.017	HPK(1)NPDVGLKPVWYSPK	3	0.37624	1	0.8	0.45562
Q8CGC7	498	Bifunctional glutamate/proline--tRNA ligase	Eprs	1	0.0436871	43.272	K(1)VIDPVAPR	2	0.68365	1	0.8
Q8CGC7	497	Bifunctional glutamate/proline--tRNA ligase	Eprs	1	0.0124544	87.323	IWAFNK(1)K	2	-0.55531	3	0.8
Q8CGC7	300	Bifunctional glutamate/proline--tRNA ligase	Eprs	1	4.61591e-08	90.385	AYVDDTPAEQMK(1)AER	2	0.098763	4	0.8	0.46134
Q8CGP1	121	Histone H2B type 1-K	Hist1h2bk	1	0.0224857	75.416	AVTK(1)YTSAK	2	0.39573	5	0.8	0.58344
Q8CHP8	300	Glycerol-3-phosphate phosphatase	Pgp	1	0.00065577	76.728	SNQESDCMFK(1)K	2	-0.41077	6	0.8	0.54014
Q8CI94	438	Glycogen phosphorylase, brain form	Pygb	1	0.00228938	59.227	MSVIEEGDCK(1)R	2	2.294	1	0.8	0.32274
Q8CIE6	271	Coatomer subunit alpha	Copa	1	2.10246e-05	66.826	QELILSNSEDK(1)SIR	2	0.27326	1	0.8	0.44358
Q8CIE6	1143	Coatomer subunit alpha	Copa	1	0.0140063	65.224	K(1)ILSACEK	2	-0.13684	1	0.8
Q8CIP4	74	MAP/microtubule affinity-regulating kinase 4	Mark4	1	0.0280242	47.603	GNFAK(1)VK(1)LAR	2	-0.26241	2	0.8	0.59562
Q8CIP4	72	MAP/microtubule affinity-regulating kinase 4	Mark4	1	0.0280242	47.603	GNFAK(1)VK(1)LAR	2	-0.26241	2	0.8
Q8JZK9	273	Hydroxymethylglutaryl-CoA synthase, cytoplasmic	Hmgcs1	1	0.0296306	80.688	LVQK(1)SLAR	2	0.79195	1	0.8	0.34954
Q8K124	134	Pleckstrin homology domain-containing family O member 2	Plekho2	1	0.00104683	52.576	VDK(1)TCALEHVTR	3	0.12645	3	0.8	0.134561
Q8K245	139	UV radiation resistance associated protein	Uvrag	1	1.63403e-09	85.536	VYLDGLK(1)YLGQQIHAR	3	0.22423	4	0.8	0.46522
Q8K268	457	ATP-binding cassette sub-family F member 3	Abcf3	1	0.0361285	67.548	ASQVQSK(1)LK	2	0.47025	1	0.8	0.54986
Q8K400	925	Syntaxin-binding protein 5	Stxbp5	1	1.45479e-07	84.94	QAK(1)VMSLPTQSCAYK	2	-0.19245	7	0.8
Q8K400	140	Syntaxin-binding protein 5	Stxbp5	1	0.00705813	40.278	RPAVLHSLK(1)FCR	3	0.043457	1	0.8	0.56526
Q8K4I3	753	Rho guanine nucleotide exchange factor 6	Arhgef6	1	0.00938823	46.88	LLK(1)QTDECIR	2	1.4567	1	0.8	0.27092
Q8K4Z3	142	NAD(P)H-hydrate epimerase	Naxe	1	0.000117348	50.957	RPNK(1)PLFTGLVTQCQK	3	-0.93569	3	0.8	0.56408
Q8QZY1	549	Eukaryotic translation initiation factor 3 subunit L	Eif3l	1	0.000335236	80.688	QIHK(1)FEELNR	3	-0.25887	1	0.8	0.2093
Q8R050	384	Eukaryotic peptide chain release factor GTP-binding subunit ERF3A	Gspt1	1	0.0133761	79.454	K(1)VGFNPK	2	-0.50058	4	0.8	0.3984
Q8R050	345	Eukaryotic peptide chain release factor GTP-binding subunit ERF3A	Gspt1	1	0.00332596	59.709	EHAMLAK(1)TAGVK	2	-1.0786	3	0.8	0.53468
Q8R050	627	Eukaryotic peptide chain release factor GTP-binding subunit ERF3A	Gspt1	1	0.0554134	56.404	TIAIGK(1)VLK	2	0.48401	1	0.8	0.26786
Q8R050	333	Eukaryotic peptide chain release factor GTP-binding subunit ERF3A	Gspt1	0.999992	2.5951e-06	67.418	KGEFETGFEK(1)GGQTR	3	0.81376	1	0.8
Q8R050	245	Eukaryotic peptide chain release factor GTP-binding subunit ERF3A	Gspt1	1	0.0153178	60.828	TLEK(1)YER	2	0.093604	1	0.8	0.34632
Q8R050	390	Eukaryotic peptide chain release factor GTP-binding subunit ERF3A	Gspt1	1	0.0501415	47.082	VGFNPK(1)K	2	-0.34455	5	0.8
Q8R0Y6	205	Cytosolic 10-formyltetrahydrofolate dehydrogenase	Aldh1l1	1	8.55526e-13	100.82	RPQPEEGATYEGIQK(1)K	3	-0.21363	7	0.8	0.087699
Q8R0Y6	660	Cytosolic 10-formyltetrahydrofolate dehydrogenase	Aldh1l1	1	5.81361e-10	119.54	HIMK(1)SCALSNVK	3	-0.3201	13	0.8
Q8R123	283	FAD synthase	Flad1	1	8.28595e-06	98.902	LAESGSCLGK(1)K	2	-0.066785	5	0.8
Q8R1A4	1952	Dedicator of cytokinesis protein 7	Dock7	1	2.17008e-06	100.38	AHGELHEQFK(1)R	2	-0.18535	6	0.8	0.43574
Q8R1B4	710	Eukaryotic translation initiation factor 3 subunit C	Eif3c	1	0.00278404	50.353	MISK(1)QFHHQLR	3	-0.25238	1	0.8	0.53492
Q8R1F1	507	Niban-like protein 1	Fam129b	1	0.0158498	71.614	K(1)LAPTCK	2	0.41435	4	0.8	0.55636
Q8R395	62	COMM domain-containing protein 5	Commd5	1	0.000306951	58.32	LVVGALHGK(1)DCR	3	-0.46854	4	0.7	0.55296
Q8R3C0	328	Mini-chromosome maintenance complex-binding protein	Mcmbp	1	3.58583e-05	49.66	LQHINPLLPTCLNK(1)EESR	3	0.41165	1	0.7
Q8R4K2	34	Interleukin-1 receptor-associated kinase 4	Irak4	1	0.0164764	69.628	K(1)LAVAIK	2	0.2122	2	0.7	0.3898
Q8R5F7	376	Interferon-induced helicase C domain-containing protein 1	Ifih1	1	0.0163648	61.577	K(1)EFNPYLK	2	0.90679	1	0.7	0.5191
Q8R5F7	539	Interferon-induced helicase C domain-containing protein 1	Ifih1	1	0.000373157	107.03	K(1)FVIADDTR	2	0.44366	2	0.7	0.30678
Q8R5F7	534	Interferon-induced helicase C domain-containing protein 1	Ifih1	1	0.0259728	83.862	HQIK(1)EPCK	2	-0.23089	2	0.7	0.39964
Q8VBT6	170	Apolipoprotein B receptor	Apobr	1	2.21219e-10	119.45	TCEQK(1)EEEEEVVR	2	-0.43065	4	0.7	0.4074
Q8VD04	234	GRIP1-associated protein 1	Gripap1	1	0.0502945	46.994	K(1)QESFCR	2	-1.0407	1	0.7	0.28408
Q8VD65	951	Phosphoinositide 3-kinase regulatory subunit 4	Pik3r4	1	0.00941403	46.88	TELQQLIQQK(1)R	2	-3.4236	1	0.7	0.27684
Q8VD75	56	Huntingtin-interacting protein 1	Hip1	1	0.0159565	51.03	AINTQEVAVK(1)EK	2	-0.18089	1	0.7	0.26972
Q8VD75	609	Huntingtin-interacting protein 1	Hip1	1	4.71869e-08	73.918	LAGAQESMCQQVK(1)DQR	3	-0.32664	4	0.7	0.44158
Q8VDD5	860	Myosin-9	Myh9	1	0.0078864	45.368	EK(1)HLAAENR	3	0.53908	1	0.7
Q8VDD5	1410	Myosin-9	Myh9	1	0.0518872	58.172	VAAYDK(1)LEK	2	-0.87393	2	0.7	0.069238
Q8VDD5	1793	Myosin-9	Myh9	1	0.00266855	77.894	AK(1)LQEMESAVK	2	1.2812	6	0.7	0.20474
Q8VDD5	1392	Myosin-9	Myh9	1	0.00259732	53.377	LQK(1)DLEGLSQR	2	0.90452	2	0.7	0.44736
Q8VDD5	1835	Myosin-9	Myh9	1	0.0209225	88.364	QAASK(1)QVR	2	-0.78085	3	0.7	0.150718
Q8VDD5	1525	Myosin-9	Myh9	1	1.98499e-06	101.71	SVHELEK(1)SK	2	-1.2338	5	0.7	0.33088
Q8VDD5	1441	Myosin-9	Myh9	1	0.00106278	91.313	QSVSNLEK(1)K	2	0.69981	5	0.7	0.27048
Q8VDD5	74	Myosin-9	Myh9	1	5.3431e-05	69.261	DDIQK(1)MNPPK	2	-0.027367	12	0.7	0.121039
Q8VDD5	1249	Myosin-9	Myh9	1	2.33662e-12	136.39	K(1)VEAQLQELQVK	2	0.0052588	12	0.7
Q8VDD5	1219	Myosin-9	Myh9	1	0.0132979	80.688	AK(1)QTLENER	2	0.85927	2	0.7	0.090518
Q8VDD5	1802	Myosin-9	Myh9	1	0.00271436	67.234	LQEMESAVK(1)SK	2	-0.57892	10	0.7	0.183499
Q8VDD5	1445	Myosin-9	Myh9	1	0.00253246	72.705	K(1)FDQLLAEEK	2	1.8683	3	0.7	0.34832
Q8VDD5	299	Myosin-9	Myh9	1	0.00577664	55.724	TDLLLEPYNK(1)YR	2	3.2384	3	0.7	0.21378
Q8VDD5	1048	Myosin-9	Myh9	1	0.0418854	48.423	QELEK(1)TR	2	0.43009	1	0.7	0.46994
Q8VDD5	1806	Myosin-9	Myh9	1	0.0130916	56.29	YK(1)ASIAALEAK	2	-0.82389	4	0.7
Q8VDD5	1477	Myosin-9	Myh9	0.99998	0.0122751	65.043	EKETK(1)ALSLAR	2	0.20357	3	0.6	0.56376
Q8VDG5	212	Phosphopantothenate--cysteine ligase	Ppcs	1	0.0316683	50.897	MVPK(1)MLSPLVK	2	-0.095387	3	0.6
Q8VDV8	77	MIT domain-containing protein 1	Mitd1	0.999997	0.000593992	69.721	K(1)YLDQEKEDGK	3	-0.16896	2	0.6
Q8VEE4	597	Replication protein A 70 kDa DNA-binding subunit	Rpa1	0.999856	3.45755e-05	56.817	IK(1)ATVMDVKPVDFR	3	0.53315	4	0.6	0.165184
Q8VEK3	611	Heterogeneous nuclear ribonucleoprotein U	Hnrnpu	1	0.00266855	77.894	DLPEHAVLK(1)MK	2	0.37037	5	0.6	0.4896
Q8VHQ9	496	Acyl-coenzyme A thioesterase 11	Acot11	1	1.60161e-11	93.495	RK(1)PCDNGDPYVIALR	3	1.0165	9	0.6	0.172461
Q8VI75	868	Importin-4	Ipo4	1	9.26246e-06	115.24	TK(1)QSCTVAEK	2	0.039105	6	0.6	0.39664
Q8VI93	825	2'-5'-oligoadenylate synthase 3	Oas3	1	0.00199208	104.2	HFLTQVK(1)R	2	-0.097731	3	0.6	0.33544
Q8VIJ6	413	Splicing factor, proline- and glutamine-rich	Sfpq	1	0.00116241	71.879	GIVEFASK(1)PAAR	2	0.013711	2	0.6	0.067964
Q8VIJ6	224	Splicing factor, proline- and glutamine-rich	Sfpq	0.999899	0.000126638	43.306	MPGGPKPGGGPGMGAPGGHPK(1)PPHR	4	-0.60355	1	0.6
Q91V12	287	Cytosolic acyl coenzyme A thioester hydrolase	Acot7	1	0.000267781	89.43	K(1)GCVITISGR	2	0.55752	6	0.6	0.20634
Q91V41	59	Ras-related protein Rab-14	Rab14	1	0.007438	48.568	IIEVSGQK(1)IK	2	-0.3792	1	0.6
Q91V92	968	ATP-citrate synthase	Acly	1	2.24922e-07	138.24	VK(1)SINNPDMR	2	-0.071476	14	0.6	0.29456
Q91VR5	281	ATP-dependent RNA helicase DDX1	Ddx1	1	1.06297e-22	93.407	SQHTGNAQVSQTK(1)FLPNAPK	3	-0.44831	6	0.6
Q91VW3	18	SH3 domain-binding glutamic acid-rich-like protein 3	Sh3bgrl3	1	1.27661e-21	176.05	EIK(1)SQQSEVTR	2	0.34502	6	0.6	0.06824
Q91VZ6	12	Stromal membrane-associated protein 1	Smap1	1	3.05927e-05	56.527	AQK(1)LNEQHQLILSK	3	0.51288	2	0.6	0.121197
Q91WB4	44	Pleckstrin homology domain-containing family F member 2	Plekhf2	1	2.01345e-27	174.95	VLIGEGVLTK(1)LCR	3	-0.5655	8	0.6	0.45588
Q91WK2	306	Eukaryotic translation initiation factor 3 subunit H	Eif3h	1	0.000711581	54.982	LFK(1)PHQAPAR	3	-0.26943	1	0.6
Q91WQ3	147	Tyrosine--tRNA ligase, cytoplasmic	Yars	1	0.013583	65.879	K(1)AGAEVVK	2	0.18435	2	0.6	0.42542
Q91WQ3	146	Tyrosine--tRNA ligase, cytoplasmic	Yars	1	0.000208727	61.409	LSSVVTQHDAK(1)K	2	0.57181	7	0.6	0.4601
Q91WS0	68	CDGSH iron-sulfur domain-containing protein 1	Cisd1	1	0.000317829	43.696	VVHAFDMEDLGDK(1)AVYCR	3	-1.4801	1	0.6	0.20788
Q91XL9	315	Oxysterol-binding protein-related protein 1	Osbpl1a	1	0.0130809	71.888	VPK(1)NSVQQSR	2	0.23957	2	0.6	0.068723
Q91XL9	292	Oxysterol-binding protein-related protein 1	Osbpl1a	1	1.84834e-24	104.84	HLTQAVCTVK(1)PTDSCLFSIR	3	-0.31882	3	0.6	0.142975
Q91YI4	296	Beta-arrestin-2	Arrb2	1	0.000616687	41.798	GLALDGQLK(1)HEDTNLASSTIVK	3	0.62015	2	0.6	0.145902
Q91YL3	510	Uridine-cytidine kinase-like 1	Uckl1	1	0.000311565	112.13	IITTAVDK(1)R	2	-0.091093	6	0.6	0.046601
Q91YQ5	539	Dolichyl-diphosphooligosaccharide--protein glycosyltransferase subunit 1	Rpn1	1	0.000638209	87.863	LK(1)TEGSDLCDR	2	0.76439	1	0.5	0.078241
Q91YR9	178	Prostaglandin reductase 1	Ptgr1	1	7.6394e-05	64.454	VVGTAGSDEK(1)VAYLK	2	-0.22445	5	0.5	0.159921
Q91ZR2	427	Sorting nexin-18	Snx18	1	4.48341e-05	52.862	K(1)MDDSALQLNHTANEFAR	3	0.55546	1	0.5
Q920E5	57	Farnesyl pyrophosphate synthase	Fdps	1	4.08218e-15	115.91	EVLEYNALGGK(1)YNR	2	-0.11993	5	0.5	0.20928
Q920E5	31	Farnesyl pyrophosphate synthase	Fdps	1	2.66346e-05	54.768	VLTEK(1)ELGHPEIGDAIAR	3	-0.21496	2	0.5
Q920F6	453	Structural maintenance of chromosomes protein 1B	Smc1b	1	0.016949	63.419	K(1)QQEEALK(1)K	2	-0.12464	3	0.5	0.2366
Q920F6	460	Structural maintenance of chromosomes protein 1B	Smc1b	1	0.016949	63.419	K(1)QQEEALK(1)K	2	-0.12464	3	0.5	0.158736
Q921M3	137	Splicing factor 3B subunit 3	Sf3b3	1	0.0119084	57.434	AVMISAIEK(1)QK	2	-0.40175	1	0.5	0.4026
Q921M7	317	Protein FAM49B	Fam49b	1	4.56987e-08	96.464	HLNDETTSK(1)QIR	2	1.0717	7	0.5	0.123676
Q921M7	286	Protein FAM49B	Fam49b	1	0.0544994	43.808	GCIK(1)VLK	2	-0.78232	1	0.5	0.051116
Q921W0	40	Charged multivesicular body protein 1a	Chmp1a	1	0.0084614	58.32	ALQQK(1)NVECAR	2	-0.73791	2	0.5	0.0094786
Q922B2	74	Aspartate--tRNA ligase, cytoplasmic	Dars	1	0.013734	80.438	GK(1)QCFLVLR	2	-0.48451	5	0.5
Q922D8	553	C-1-tetrahydrofolate synthase, cytoplasmic	Mthfd1	1	1.2343e-11	96.143	KITIGQSPTEK(1)GHTR	3	0.74361	12	0.5
Q922D8	473	C-1-tetrahydrofolate synthase, cytoplasmic	Mthfd1	1	5.39015e-09	89.358	IFHELTQTDK(1)ALFNR	3	-1.5803	3	0.4	0.39954
Q922Q1	66	Mitochondrial amidoxime reducing component 2	Marc2	1	0.00321042	83.182	VWIYPIK(1)SCK	2	0.17081	12	0.4
Q922Q8	135	Leucine-rich repeat-containing protein 59	Lrrc59	1	0.00285962	62.287	VAGDCLDEK(1)QCK	2	-0.51546	3	0.4
Q923B1	128	Lariat debranching enzyme	Dbr1	1	5.51371e-12	102.64	IGGISGIFK(1)SHDYR	3	-0.25247	7	0.3	0.042036
Q93092	269	Transaldolase	Taldo1	1	0.00386447	57.52	DNSK(1)LAPALSVK	2	0.58085	4	0.2	0.144545
Q93092	130	Transaldolase	Taldo1	1	0.00517861	45.614	LIELYK(1)EAGVGK	2	0.00042107	1	0.1	0.192556
Q93092	286	Transaldolase	Taldo1	1	8.68934e-07	68.41	AAQTSDSEK(1)IHLDEK	3	0.023129	5
Q93092	321	Transaldolase	Taldo1	1	0.00552721	50.222	FAADAIK(1)LER	2	0.0019844	1	LPS only
Q93092	314	Transaldolase	Taldo1	1	0.0142678	64.82	K(1)FAADAIK	2	0.14252	5
Q93092	277	Transaldolase	Taldo1	1	0.000335887	54.834	LAPALSVK(1)AAQTSDSEK	2	0.4911	5	LPS only
Q99020	228	Heterogeneous nuclear ribonucleoprotein A/B	Hnrnpab	1	0.00147609	55.724	FHTVSGSK(1)CEIK	3	-0.033679	2	LPS only
Q99J95	49	Cyclin-dependent kinase 9	Cdk9	1	0.0207886	55.898	K(1)VLMENEK	2	1.0018	1
Q99JI6	128	Ras-related protein Rap-1b	Rap1b	1	2.26582e-07	101.53	VVGK(1)EQGQNLAR	2	-0.44299	4
Q99JY9	240	Actin-related protein 3	Actr3	1	1.2662e-07	77.191	YSYVCPDLVK(1)EFNK	2	-0.18096	6
Q99JY9	359	Actin-related protein 3	Actr3	0.860953	8.76637e-17	101.49	LK(0.861)PK(0.139)PIDVQVITHHMQR	3	0.5146	4
Q99JY9	251	Actin-related protein 3	Actr3	1	9.46329e-15	114.58	YDTDGSK(1)WIK	2	0.0066513	16
Q99JY9	361	Actin-related protein 3	Actr3	0.855132	6.40315e-22	110.35	LK(0.145)PK(0.855)PIDVQVITHHMQR	4	0.77927	6
Q99JY9	42	Actin-related protein 3	Actr3	1	6.4051e-05	94.688	ESAK(1)VGDQAQR	2	0.25795	2
Q99JY9	348	Actin-related protein 3	Actr3	1	0.00266855	77.894	LK(1)LSEELSGGR	2	0.886	3	LPS only
Q99JY9	254	Actin-related protein 3	Actr3	1	0.000682556	67.646	WIK(1)QYTGVNAISK	2	0.20263	6
Q99JY9	244	Actin-related protein 3	Actr3	1	0.00103698	84.297	EFNK(1)YDTDGSK	2	-0.78264	6
Q99K48	200	Non-POU domain-containing octamer-binding protein	Nono	1	9.73123e-06	92.295	GIVEFSGK(1)PAAR	2	3.6162	3
Q99K48	11	Non-POU domain-containing octamer-binding protein	Nono	1	0.00204446	47.037	AFNLEK(1)QNHTPR	3	0.27546	2	LPS only
Q99K85	127	Phosphoserine aminotransferase	Psat1	1	4.03595e-06	58.693	FGTVNIVHPK(1)LGSYTK	3	1.3002	4
Q99K85	333	Phosphoserine aminotransferase	Psat1	1	9.70151e-06	79.614	AVELNMISLK(1)GHR	3	-0.23301	5	LPS only
Q99K85	318	Phosphoserine aminotransferase	Psat1	1	0.000610128	131.5	GDEALEK(1)R	2	0.35564	6
Q99KC8	447	von Willebrand factor A domain-containing protein 5A	Vwa5a	1	5.27321e-16	125.98	VSGGTAVFITGK(1)DR	2	0.13623	6	LPS only
Q99KC8	656	von Willebrand factor A domain-containing protein 5A	Vwa5a	1	0.000504945	101.89	K(1)SACSAIQK	2	-0.44025	2
Q99KC8	453	von Willebrand factor A domain-containing protein 5A	Vwa5a	1	0.0076374	77.185	MQTK(1)ALGSLK	2	-1.3551	6
Q99KC8	664	von Willebrand factor A domain-containing protein 5A	Vwa5a	1	0.000245495	117.52	SACSAIQK(1)K	2	-0.20699	6	UT only
Q99KC8	673	von Willebrand factor A domain-containing protein 5A	Vwa5a	1	1.59437e-05	103.14	TNSSTNK(1)SNLK	2	0.56521	3
Q99KC8	12	von Willebrand factor A domain-containing protein 5A	Vwa5a	1	7.84651e-05	50.752	MEHHCGLITSNK(1)ETVPLK	3	0.064522	4
Q99KC8	355	von Willebrand factor A domain-containing protein 5A	Vwa5a	1	2.59073e-10	113.76	YTQDTMEDAVK(1)R	2	0.12096	5
Q99KK7	209	Dipeptidyl peptidase 3	Dpp3	1	0.00210917	43.592	VVGQEGK(1)SHYEVR	3	-0.10413	1	LPS only
Q99KP6	192	Pre-mRNA-processing factor 19	Prpf19	1	2.43903e-09	83.393	GK(1)TVPEELVKPEELSK	3	-0.20979	5	LPS only
Q99KQ4	423	Nicotinamide phosphoribosyltransferase	Nampt	1	0.00883847	63.624	DPVADPNK(1)R	2	-0.071872	2
Q99KQ4	469	Nicotinamide phosphoribosyltransferase	Nampt	1	0.0100419	61.409	VTK(1)SYSFDEVR	2	-0.86197	1	LPS only
Q99L27	291	GMP reductase 2	Gmpr2	0.999999	2.41177e-11	70.094	ASEGK(1)IVEVPFKGDVEHTIR	3	1.1923	1
Q99L45	291	Eukaryotic translation initiation factor 2 subunit 2	Eif2s2	1	8.40657e-07	126.32	SPDTILQK(1)DTR	2	0.30699	6
Q99L47	152	Hsc70-interacting protein	St13	1	0.000989844	124.98	LAILYAK(1)R	2	0.45789	6	UT only
Q99L47	117	Hsc70-interacting protein	St13	1	9.33107e-05	55.688	K(1)GAAIEALNDGELQK	2	-0.55018	2
Q99L47	14	Hsc70-interacting protein	St13	1	0.0456013	100.19	AFVK(1)MCR	2	-1.2063	2
Q99LU0	42	Charged multivesicular body protein 1b-1	Chmp1b1	1	0.00134864	65.043	AIQK(1)GNMEVAR	2	-0.39056	2	UT only
Q99LU0	90	Charged multivesicular body protein 1b-1	Chmp1b1	1	0.00938823	46.88	VTK(1)SMAGVVK	2	1.2332	1
Q99LU0	16	Charged multivesicular body protein 1b-1	Chmp1b1	1	0.0180709	90.906	FAAK(1)ELNR	2	1.352	1
Q99PL5	1135	Ribosome-binding protein 1	Rrbp1	1	8.39638e-12	101.38	SK(1)CEELSSLHGQLK	3	-0.10056	12
Q99PT1	99	Rho GDP-dissociation inhibitor 1	Arhgdia	1	0.0137877	78.149	K(1)QSFVLK	2	-0.39391	3	LPS only
Q99PT1	127	Rho GDP-dissociation inhibitor 1	Arhgdia	1	6.55664e-08	80.411	EIVSGMK(1)YIQHTYR	3	-1.2044	3
Q99PT1	141	Rho GDP-dissociation inhibitor 1	Arhgdia	1	5.90187e-11	102.9	IDK(1)TDYMVGSYGPR	2	-0.524	8	LPS only
Q99PT1	138	Rho GDP-dissociation inhibitor 1	Arhgdia	0.998995	5.16294e-22	112.58	GVK(0.999)IDK(0.001)TDYMVGSYGPR	3	-0.21653	14	UT only
Q99PT1	178	Rho GDP-dissociation inhibitor 1	Arhgdia	1	0.00691807	117.28	GSYNIK(1)SR	2	-0.15802	6
Q9CPW4	3	Actin-related protein 2/3 complex subunit 5	Arpc5	1	0.0249457	59.418	SK(1)NTVSSAR	2	-1.638	3
Q9CPX6	185	Ubiquitin-like-conjugating enzyme ATG3	Atg3	1	0.00154145	47.548	AK(1)ADAGGEDAILQTR	2	-0.89413	1	LPS only
Q9CQ60	180	6-phosphogluconolactonase	Pgls	1	6.25935e-08	89.484	IVAPISDSPK(1)PPPQR	2	0.35639	10
Q9CQI6	4	Coactosin-like protein	Cotl1	0.999887	0.00133481	63.966	ATK(1)IDKEACR	2	-0.49166	2
Q9CQI6	72	Coactosin-like protein	Cotl1	1	2.95938e-05	97.779	FTTGDAMSK(1)R	2	-0.49363	7
Q9CQI6	7	Coactosin-like protein	Cotl1	1	0.0315724	116.73	IDK(1)EACR	2	0.18781	5
Q9CQM9	153	Glutaredoxin-3	Glrx3	1	1.7164e-05	55.302	LTHAAPCMLFMK(1)GTPQEPR	3	1.7574	1	LPS only
Q9CQV8	11	14-3-3 protein beta/alpha	Ywhab	1	0.0310223	46.001	SELVQK(1)AK	2	0.6974	1
Q9CQV8	70	14-3-3 protein beta/alpha	Ywhab	1	1.88304e-06	120.84	VISSIEQK(1)TER	2	0.036385	7
Q9CQV8	13	14-3-3 protein beta/alpha	Ywhab	1	0.000201701	134.13	AK(1)LAEQAER	2	-0.10743	6
Q9CR51	75	V-type proton ATPase subunit G 1	Atp6v1g1	1	1.99644e-07	62.781	EAAALGSHGSCSSEVEK(1)ETR	3	0.052984	3
Q9CVB6	186	Actin-related protein 2/3 complex subunit 2	Arpc2	1	0.00206706	86.911	VFMQEFK(1)EGR	2	0.10658	5
Q9CVB6	275	Actin-related protein 2/3 complex subunit 2	Arpc2	1	1.66051e-28	143.24	TSDFLK(1)VLNR	2	0.11996	6
Q9CVB6	295	Actin-related protein 2/3 complex subunit 2	Arpc2	1	5.74268e-06	121.02	TITGK(1)TFSSR	2	-0.44941	3	LPS only
Q9CWJ9	266	Bifunctional purine biosynthesis protein PURH	Atic	1	5.90904e-17	68.96	GAVDIPAAASFK(1)HVSPAGAAVGVPLSEDEAR	3	1.178	8
Q9CWK8	234	Sorting nexin-2	Snx2	1	1.60395e-07	92.939	EDSSSTEFVEK(1)R	2	-0.4987	4
Q9CWK8	442	Sorting nexin-2	Snx2	0.994916	0.000318997	48.899	MMVANK(0.005)PDK(0.995)IQQAK	3	-1.1088	1	UT only
Q9CWK8	220	Sorting nexin-2	Snx2	0.905848	1.42532e-05	56.081	VK(0.906)VGK(0.094)EDSSSTEFVEK	3	-0.45886	2
Q9CWK8	211	Sorting nexin-2	Snx2	1	1.80282e-08	67.827	YLHVGYIVPPAPEK(1)SIVGMTK	3	0.81595	6	LPS only
Q9CXW4	67	60S ribosomal protein L11	Rpl11	1	0.00500066	42.314	RNEK(1)IAVHCTVR	3	0.43561	1	LPS only
Q9CY27	291	Very-long-chain enoyl-CoA reductase	Tecr	1	0.000167711	102.51	SYLK(1)EFR	2	-0.051445	2
Q9CZD3	89	Glycine--tRNA ligase	Gars	1	0.00448435	126.07	AVAELK(1)AR	2	-0.2955	6
Q9CZU6	393	Citrate synthase, mitochondrial	Cs	1	0.00541211	53.168	IVPNILLEQGK(1)AK	2	0.67922	2
Q9CZX8	143	40S ribosomal protein S19	Rps19	1	1.8764e-07	125.97	IAGQVAAANK(1)K	2	-0.17163	6	LPS only
Q9D0D5	67	General transcription factor IIE subunit 1	Gtf2e1	1	0.0521575	51.463	SVLNNLK(1)GDK	2	2.0418	1
Q9D0E1	650	Heterogeneous nuclear ribonucleoprotein M	Hnrnpm	1	0.00221992	102.07	K(1)ACQIFVR	2	-0.31267	5	LPS only
Q9D0E1	697	Heterogeneous nuclear ribonucleoprotein M	Hnrnpm	1	1.99503e-15	116.06	GCGVVK(1)FESPEVAER	2	0.21114	8
Q9D0I9	205	Arginine--tRNA ligase, cytoplasmic	Rars	1	4.20251e-08	67.11	VIVDFSSPNIAK(1)EMHVGHLR	4	0.9086	4	LPS only
Q9D0I9	278	Arginine--tRNA ligase, cytoplasmic	Rars	1	0.00379756	54.023	K(1)RFDADEEFK	3	0.41164	1
Q9D0R2	212	Threonine--tRNA ligase, cytoplasmic	Tars	1	0.047246	46.462	EK(1)QTFER	2	0.026414	1
Q9D0T1	21	NHP2-like protein 1	Snu13	1	1.04275e-12	135.47	K(1)LLDLVQQSCNYK	2	0.17956	6	LPS only
Q9D1A2	402	Cytosolic non-specific dipeptidase	Cndp2	1	0.00504943	44.44	ALK(1)TVFGVEPDLTR	2	-1.1589	1	LPS only
Q9D1A2	302	Cytosolic non-specific dipeptidase	Cndp2	1	0.0425297	51.445	K(1)DILMHR	2	1.2225	1
Q9D1A2	364	Cytosolic non-specific dipeptidase	Cndp2	1	1.71017e-09	110.98	K(1)FAELQSPNK	2	-0.68299	3
Q9D1G2	69	Phosphomevalonate kinase	Pmvk	1	0.00183767	67.136	LLDASTYK(1)ETYR	2	-1.1202	2
Q9D1J1	137	Adaptin ear-binding coat-associated protein 2	Necap2	1	4.46557e-23	116.78	QQCEFAK(1)QAQNPDEGPK	3	-0.30174	2
Q9D1J3	17	SAP domain-containing ribonucleoprotein	Sarnp	1	0.00214866	63.181	LAELK(1)QECLAR	2	0.55494	2
Q9D2M8	129	Ubiquitin-conjugating enzyme E2 variant 2	Ube2v2	1	0.012965	81.017	LMMSK(1)ENMK	2	-0.70194	3
Q9D2R0	530	Acetoacetyl-CoA synthetase	Aacs	1	0.0018034	56.514	INPK(1)TGGIIMLGR	2	-1.0239	2	LPS only
Q9D2Y4	202	Mixed lineage kinase domain-like protein	Mlkl	1	0.00170629	108.7	TSK(1)MSTIYR	2	-0.51892	4	LPS only
Q9D8B3	46	Charged multivesicular body protein 4b	Chmp4b	1	0.0300621	40.616	K(1)IEQELTAAK	2	-0.57937	1
Q9D8N0	147	Elongation factor 1-gamma	Eef1g	1	1.04008e-10	113.76	ILGLLDTHLK(1)TR	3	-0.037811	6	LPS only
Q9D8N0	212	Elongation factor 1-gamma	Eef1g	1	0.00681689	68.277	LCEK(1)MAQFDAK	2	0.5499	2
Q9D8N0	434	Elongation factor 1-gamma	Eef1g	1	0.00849378	86.898	AVNQGK(1)IFK	2	-0.13307	10
Q9D8U8	324	Sorting nexin-5	Snx5	1	0.0112427	43.208	ALIDYENSNK(1)ALDK	2	-1.1481	1
Q9D8U8	349	Sorting nexin-5	Snx5	1	1.05732e-07	63.869	LAETHQQECCQK(1)FEQLSESAK	3	0.73325	4
Q9D8U8	385	Sorting nexin-5	Snx5	1	1.45049e-06	77.324	NLIEMSELEIK(1)HAR	3	1.9318	1
Q9D8U8	275	Sorting nexin-5	Snx5	1	0.00052149	126.71	VAELFEK(1)LR	2	0.33511	3	UT only
Q9D8V0	61	Minor histocompatibility antigen H13	Hm13	1	0.000112784	65.231	GK(1)SSSDMPETITSR	2	0.38349	5
Q9D8W5	98	26S proteasome non-ATPase regulatory subunit 12	Psmd12	1	0.0497936	59.418	SQLK(1)QAVAK	2	-0.28836	1
Q9D8X1	99	Copper homeostasis protein cutC homolog	Cutc	1	0.0114244	53.124	EVEVMK(1)ADIR	2	-1.5945	2
Q9D8Y0	95	EF-hand domain-containing protein D2	Efhd2	1	1.21532e-05	152.04	KQIK(1)DMEK	2	-0.067285	11
Q9D8Y0	102	EF-hand domain-containing protein D2	Efhd2	1	0.00350006	95.483	MFK(1)QYDAGR	2	-0.19786	7
Q9D8Y0	188	EF-hand domain-containing protein D2	Efhd2	1	0.00188715	50.831	LSEIDVSTEGVK(1)GAK	2	0.65379	2	LPS only
Q9D8Y0	9	EF-hand domain-containing protein D2	Efhd2	1	0.00439698	64.104	ATDELASK(1)LSR	2	1.5325	1	LPS only
Q9DAR7	137	m7GpppX diphosphatase	Dcps	1	1.54882e-07	79.346	TTVVYPATEK(1)HLQK	3	0.90343	4
Q9DAR7	141	m7GpppX diphosphatase	Dcps	1	0.033187	113.41	HLQK(1)YMR	2	-0.87256	2	LPS only
Q9DB27	23	Malignant T-cell-amplified sequence 1	Mcts1	1	0.0166343	52.49	TSVIK(1)GIK	2	1.0336	1
Q9DBC7	70	cAMP-dependent protein kinase type I-alpha regulatory subunit	Prkar1a	1	2.19183e-07	131.69	QIQCLQK(1)TGIR	2	-0.42288	4	LPS only
Q9DBG3	12	AP-2 complex subunit beta	Ap2b1	1	0.0183477	58.511	K(1)GEIFELK	2	0.90653	1	LPS only
Q9DBG5	65	Perilipin-3	Plin3	1	0.00686676	68.171	TVCDVAEK(1)GVK	2	-0.28735	2
Q9DBJ1	251	Phosphoglycerate mutase 1	Pgam1	1	1.96222e-05	91.62	AMEAVAAQGK(1)VK	2	0.065277	15
Q9DBJ1	241	Phosphoglycerate mutase 1	Pgam1	1	6.12379e-07	115.34	K(1)AMEAVAAQGK	2	0.81002	6
Q9DBJ1	100	Phosphoglycerate mutase 1	Pgam1	1	5.57848e-37	177.6	HYGGLTGLNK(1)AETAAK	3	0.31509	14
Q9DBJ1	113	Phosphoglycerate mutase 1	Pgam1	1	7.58661e-21	174.42	HGEAQVK(1)IWR	3	-1.2499	8	LPS only
Q9DBP5	43	UMP-CMP kinase	Cmpk1	1	1.38364e-05	80.905	K(1)NPDSQYGELIEK	2	-0.48969	6
Q9DCD0	59	6-phosphogluconate dehydrogenase, decarboxylating	Pgd	1	2.90365e-08	103.88	VVGAQSLK(1)DMVSK	2	-0.093695	6
Q9DCD0	38	6-phosphogluconate dehydrogenase, decarboxylating	Pgd	1	2.46982e-07	85.837	TVSK(1)VDDFLANEAK	2	0.20495	7
Q9DCD0	308	6-phosphogluconate dehydrogenase, decarboxylating	Pgd	0.793736	0.00110352	47.548	LK(0.206)GPK(0.794)VVQLEGSK	3	-0.28938	1	LPS only
Q9DCD0	317	6-phosphogluconate dehydrogenase, decarboxylating	Pgd	1	0.0082281	76.228	K(1)SFLEDIRK	3	-0.62737	4
Q9DCL9	246	Multifunctional protein ADE2	Paics	1	0.0124219	41.621	EVTPEGLQMVK(1)K	2	-1.6055	1
Q9DCL9	53	Multifunctional protein ADE2	Paics	0.999988	1.38727e-05	78.964	KNHLEGK(1)AAISNK	3	-0.28259	4
Q9DCN2	42	NADH-cytochrome b5 reductase 3	Cyb5r3	1	0.000669279	53.037	STPAITLENPDIK(1)YPLR	2	-1.2303	1
Q9EP69	456	Phosphatidylinositide phosphatase SAC1	Sacm1l	1	0.00274066	50.392	QYAGTGALK(1)TDFTR	2	-2.3749	1
Q9EP71	935	Ankycorbin	Rai14	1	0.0148494	43.03	QLQNQLAECK(1)K	2	-0.11843	1
Q9EP89	474	Serine beta-lactamase-like protein LACTB, mitochondrial	Lactb	1	0.0139818	60.436	K(1)QTYGSCR	2	0.76955	1
Q9EP89	241	Serine beta-lactamase-like protein LACTB, mitochondrial	Lactb	1	0.00021989	77.185	MVK(1)GTPPPSDQEK	2	-0.25059	12
Q9EP89	383	Serine beta-lactamase-like protein LACTB, mitochondrial	Lactb	1	0.0140611	77.282	FYVYNK(1)K	2	0.051373	7	UT only
Q9EP89	287	Serine beta-lactamase-like protein LACTB, mitochondrial	Lactb	1	3.5269e-27	174.4	K(1)K(1)NDFEQGELYLK	2	0.17001	24	LPS only
Q9EP89	346	Serine beta-lactamase-like protein LACTB, mitochondrial	Lactb	1	0.0395677	43.501	ASGYK(1)YLDYMQK	2	2.2851	1	LPS only
Q9EP89	288	Serine beta-lactamase-like protein LACTB, mitochondrial	Lactb	1	6.13123e-28	176.23	K(1)NDFEQGELYLK	2	0.11958	35	LPS only
Q9EP89	270	Serine beta-lactamase-like protein LACTB, mitochondrial	Lactb	1	2.10044e-07	138.45	AK(1)VEQDSEAR	2	0.32848	6	LPS only
Q9EP89	473	Serine beta-lactamase-like protein LACTB, mitochondrial	Lactb	1	0.00766561	49.333	YAMAWGVVEK(1)K	2	-1.3496	1
Q9EQH3	701	Vacuolar protein sorting-associated protein 35	Vps35	1	0.0197474	52.482	VMECLK(1)K	2	-0.26452	6
Q9EQP2	35	EH domain-containing protein 4	Ehd4	1	2.80659e-06	108.56	K(1)VLPLEEAYR	2	0.80602	3
Q9EQP2	471	EH domain-containing protein 4	Ehd4	1	0.0128826	66.962	ISGVNAK(1)K	2	0.38761	3
Q9ER72	231	Cysteine--tRNA ligase, cytoplasmic	Cars	1	0.00442279	63.091	LSETTDPDK(1)R	2	-0.92891	1	LPS only
Q9ES52	374	Phosphatidylinositol 3,4,5-trisphosphate 5-phosphatase 1	Inpp5d	1	0.00618031	71.176	K(1)EYVFADSK	2	1.3698	2	LPS only
Q9ES97	960	Reticulon-3	Rtn3	1	0.0303404	58.917	LPGIAK(1)K	2	-0.28562	4	LPS only
Q9JHK5	64	Pleckstrin	Plek	1	4.74254e-05	61.265	GSTLTSPCQDFGK(1)R	2	0.26726	2
Q9JHK5	253	Pleckstrin	Plek	1	1.38272e-10	152.54	QGCLLK(1)QGHR	2	-0.3393	12	LPS only
Q9JHK5	101	Pleckstrin	Plek	1	0.0102825	74.611	AIK(1)CIEGGQK	2	-0.36003	3	LPS only
Q9JHR7	899	Insulin-degrading enzyme	Ide	1	0.00783116	77.072	K(1)LSAECAK	2	-0.4418	6	LPS only
Q9JHR7	192	Insulin-degrading enzyme	Ide	1	0.000291211	43.841	EVNAVDSEHEK(1)NVMNDAWR	3	-1.0434	1	LPS only
Q9JHU4	4281	Cytoplasmic dynein 1 heavy chain 1	Dync1h1	1	0.00046182	89.44	SFDSEFK(1)LACK	2	0.14946	6	LPS only
Q9JHU4	1113	Cytoplasmic dynein 1 heavy chain 1	Dync1h1	1	0.000488883	139.98	VQSK(1)VNLK	2	0.36148	6
Q9JII6	127	Alcohol dehydrogenase [NADP(+)]	Akr1a1	1	1.58084e-07	88.385	GDNPFPK(1)NADGTVR	2	0.077801	10	LPS only
Q9JII6	34	Alcohol dehydrogenase [NADP(+)]	Akr1a1	1	2.52542e-05	79.639	AAIK(1)HALSAGYR	3	0.077485	2
Q9JII6	263	Alcohol dehydrogenase [NADP(+)]	Akr1a1	1	5.50231e-07	96.464	VICIPK(1)SINPSR	2	0.35919	4	LPS only
Q9JII6	68	Alcohol dehydrogenase [NADP(+)]	Akr1a1	1	0.00647894	69.03	ESVGSGK(1)AVPR	2	1.6968	2	LPS only
Q9JJU8	17	SH3 domain-binding glutamic acid-rich-like protein	Sh3bgrl	1	7.45371e-08	82.59	VYIASSSGSTAIK(1)K	2	-0.1256	6
Q9JKC8	283	AP-3 complex subunit mu-1	Ap3m1	1	0.000517655	63.682	HSISFK(1)ENSSCGR	2	-0.022201	2	LPS only
Q9JKF1	935	Ras GTPase-activating-like protein IQGAP1	Iqgap1	1	3.77202e-08	96.464	ITLQDVVSHSK(1)K	2	1.7526	11
Q9JKF1	953	Ras GTPase-activating-like protein IQGAP1	Iqgap1	1	5.71934e-05	82.651	EQLSDMMMINK(1)QK	2	-0.40137	3
Q9JKF1	1562	Ras GTPase-activating-like protein IQGAP1	Iqgap1	1	0.00104125	119.53	ISLK(1)YTAAR	2	0.27427	4
Q9JL26	679	Formin-like protein 1	Fmnl1	1	4.86283e-06	76.378	TK(1)SQGPCLDISALK	2	-0.15135	7
Q9JL26	719	Formin-like protein 1	Fmnl1	1	0.00682934	79.201	K(1)GNLGADR	2	0.93468	1
Q9JLC8	2503	Sacsin	Sacs	1	0.0568999	43.808	LGAIPK(1)R	2	-0.11171	1	LPS only
Q9JLJ2	298	4-trimethylaminobutyraldehyde dehydrogenase	Aldh9a1	1	0.00156663	61.11	VFVQK(1)EIADK	2	-1.7206	1
Q9JLN9	1218	Serine/threonine-protein kinase mTOR	Mtor	1	5.47858e-23	99.044	IVK(1)GYTLADEEEDPLIYQHR	3	0.33177	6
Q9JLR1	107	Protein transport protein Sec61 subunit alpha isoform 2	Sec61a2	1	0.00762227	44.511	IIEVGDTPK(1)DR	2	1.5062	1	LPS only
Q9JM76	61	Actin-related protein 2/3 complex subunit 3	Arpc3	1	0.000137337	98.105	NYEIK(1)NEADR	2	3.0854	6
Q9JM90	102	Signal-transducing adaptor protein 1	Stap1	1	6.56814e-27	138.75	EEVHVK(1)TENTESGEEWR	3	0.18686	6	LPS only
Q9JMA1	49	Ubiquitin carboxyl-terminal hydrolase 14	Usp14	1	0.0389962	65.842	VMVK(1)GGTLK	2	-1.2026	1
Q9JME5	601	AP-3 complex subunit beta-2	Ap3b2	1	0.0302513	58.981	K(1)LFLAPK	2	0.46525	4
Q9JMH6	260	Thioredoxin reductase 1, cytoplasmic	Txnrd1	1	0.00325038	82.261	IVATNNK(1)GK	2	2.8214	1	LPS only
Q9QUH0	28	Glutaredoxin-1	Glrx	1	0.000791489	57.703	K(1)TQEILSQLPFK	2	0.29972	3
Q9QUH0	9	Glutaredoxin-1	Glrx	1	0.000128091	76.341	AQEFVNCK(1)IQSGK	2	-0.7893	8	LPS only
Q9QUH0	20	Glutaredoxin-1	Glrx	1	4.99917e-10	102.52	VVVFIK(1)PTCPYCR	2	1.2336	3
Q9QUI0	135	Transforming protein RhoA	Rhoa	0.999998	9.09054e-05	73.834	MK(1)QEPVKPEEGR	3	-0.2533	4	LPS only
Q9QUM9	181	Proteasome subunit alpha type-6	Psma6	1	0.00151157	67.234	QTESTSFLEK(1)K	2	0.046546	6	LPS only
Q9QUR7	65	Peptidyl-prolyl cis-trans isomerase NIMA-interacting 1	Pin1	1	8.97766e-05	72.615	CSHLLVK(1)HSQSR	3	1.1408	1	LPS only
Q9QXS1	1183	Plectin	Plec	1	6.2364e-06	75.018	AQAEVEGLGK(1)GVAR	2	-1.0296	2
Q9QXS1	1173	Plectin	Plec	1	1.98181e-05	64.705	IAEQQK(1)AQAEVEGLGK	2	-2.6672	1
Q9QXS1	754	Plectin	Plec	1	0.0088242	88.495	LLNSSK(1)AR	2	0.38443	5	LPS only
Q9QXS1	3309	Plectin	Plec	1	0.000444926	127.76	GYLDK(1)ETNR	2	-0.81909	3	LPS only
Q9QYB1	130	Chloride intracellular channel protein 4	Clic4	1	5.72031e-45	169.7	FSAYIK(1)NSRPEANEALER	3	-0.060523	7
Q9QYB1	146	Chloride intracellular channel protein 4	Clic4	1	0.00870498	107.57	GLLK(1)TLQK	2	-0.17069	6	LPS only
Q9QYI3	306	DnaJ homolog subfamily C member 7	Dnajc7	1	0.00104035	138.08	GTVNSK(1)LR	2	-0.055876	6
Q9QZ88	24	Vacuolar protein sorting-associated protein 29	Vps29	1	0.0407214	52.482	K(1)LLVPGK	2	0.44809	2
Q9QZE7	252	Translin-associated protein X	Tsnax	1	4.50892e-06	76.728	QSLAK(1)VENACYALK	2	-0.78617	4
Q9QZE7	68	Translin-associated protein X	Tsnax	1	0.00172176	109.66	DITVESK(1)R	2	1.1802	3	LPS only
Q9QZK7	19	Docking protein 3	Dok3	1	6.2851e-05	81.632	DGILYQQHVK(1)FGK	2	0.87667	10	LPS only
Q9R099	58	Transducin beta-like protein 2	Tbl2	0.999841	0.02099	40.496	QK(1)QNQRVRKEK	3	1.4221	1	LPS only
Q9R0P3	200	S-formylglutathione hydrolase	Esd	1	0.00271963	77.776	WK(1)AYDATCLVK	2	-0.44884	6
Q9R0P3	4	S-formylglutathione hydrolase	Esd	1	0.000653827	115.57	ALK(1)QISSNR	2	-1.2892	5
Q9R0P5	19	Destrin	Dstn	1	0.0480058	72.607	IFYDMK(1)VR	2	0.74953	1
Q9R0P5	78	Destrin	Dstn	1	0.001495	50.088	HFVGMLPEK(1)DCR	3	0.38667	1
Q9R0Q7	33	Prostaglandin E synthase 3	Ptges3	1	0.000184426	95.417	DVNVNFEK(1)SK	2	-0.061171	10
Q9R190	152	Metastasis-associated protein MTA2	Mta2	1	7.75315e-07	92.939	VGCK(1)FQAEIPDR	2	-0.37696	6
Q9R1P1	77	Proteasome subunit beta type-3	Psmb3	1	2.10708e-06	127.17	LNLYELK(1)EGR	2	0.22546	6	LPS only
Q9R1P4	115	Proteasome subunit alpha type-1	Psma1	1	0.00245593	48.907	LVSLIGSK(1)TQIPTQR	2	2.1467	1
Q9WTP6	147	Adenylate kinase 2, mitochondrial	Ak2	1	0.0292095	46.819	LIHPK(1)SGR	2	0.55956	1
Q9WTP6	181	Adenylate kinase 2, mitochondrial	Ak2	1	0.0324098	69.721	SDDNEK(1)ALK	2	0.39736	3
Q9WTP6	62	Adenylate kinase 2, mitochondrial	Ak2	1	0.00778642	48.527	AMVASGSELGK(1)K	2	-2.5476	1
Q9WUA3	687	ATP-dependent 6-phosphofructokinase, platelet type	Pfkp	1	0.0255347	73.666	NFGTK(1)ISAK	2	0.54771	4	LPS only
Q9WUA3	288	ATP-dependent 6-phosphofructokinase, platelet type	Pfkp	1	0.0549721	43.635	IK(1)ELVVK	2	0.030256	1
Q9WUA3	485	ATP-dependent 6-phosphofructokinase, platelet type	Pfkp	1	0.0518872	58.172	TLPGK(1)YLEK	2	0.59601	3
Q9WUA3	665	ATP-dependent 6-phosphofructokinase, platelet type	Pfkp	1	3.23133e-07	65.184	K(1)NVLGHMQQGGAPSPFDR	3	-0.021532	2	LPS only
Q9WUM4	427	Coronin-1C	Coro1c	0.990487	2.32548e-23	101.49	SELSCAPK(0.99)K(0.01)PTDTASVQNEAK	3	-0.23952	10	UT only
Q9WUM4	398	Coronin-1C	Coro1c	1	0.00576698	60.398	HGYIPGK(1)NR	2	-0.16923	3
Q9WUM4	413	Coronin-1C	Coro1c	1	0.00386834	61.11	NILDSK(1)PAANK	2	0.67828	5	UT only
Q9WUM4	452	Coronin-1C	Coro1c	1	0.000895013	74.296	SIK(1)ETICSQDER	2	-1.4983	6	LPS only
Q9WUM4	428	Coronin-1C	Coro1c	1	1.27114e-27	169.02	K(1)PTDTASVQNEAK	2	0.13741	6	LPS only
Q9WUM4	419	Coronin-1C	Coro1c	1	0.00494194	74.611	K(1)SELSCAPK	2	-0.65575	3	LPS only
Q9WUM4	418	Coronin-1C	Coro1c	0.999985	8.04594e-05	89.231	NILDSKPAANK(1)K	2	0.13034	4	LPS only
Q9WV32	308	Actin-related protein 2/3 complex subunit 1B	Arpc1b	1	4.96539e-05	52.162	K(1)ASSEGGAATGAGLDSLHK	3	0.17169	1
Q9WV32	87	Actin-related protein 2/3 complex subunit 1B	Arpc1b	1	0.0114909	73.435	TWK(1)PTLVILR	2	0.70192	1	LPS only
Q9WV32	174	Actin-related protein 2/3 complex subunit 1B	Arpc1b	1	1.48936e-17	82.639	IFSAYIK(1)EVEERPAPTPWGSK	3	0.49984	6
Q9WV32	289	Actin-related protein 2/3 complex subunit 1B	Arpc1b	1	0.00133418	89.301	LDVPK(1)QSSQR	2	0.32546	6
Q9WV32	307	Actin-related protein 2/3 complex subunit 1B	Arpc1b	1	0.0164184	69.812	FQNLDK(1)K	2	0.1596	2
Q9WV32	82	Actin-related protein 2/3 complex subunit 1B	Arpc1b	1	5.74268e-06	121.02	NAYVWTLK(1)GR	2	0.57622	4	LPS only
Q9WV55	161	Vesicle-associated membrane protein-associated protein A	Vapa	1	6.83102e-05	51.566	QDGPLPK(1)PHSVSLNDTETR	3	-0.62123	1
Q9WV55	125	Vesicle-associated membrane protein-associated protein A	Vapa	0.999961	0.00923716	52.372	EAKPDELMDSK(1)LR	2	-0.87861	1	LPS only
Q9WVA4	78	Transgelin-2	Tagln2	1	3.82774e-05	57.936	LINSLYPEGQAPVK(1)K	2	-0.20052	2
Q9WVA4	17	Transgelin-2	Tagln2	1	0.0189182	90.15	EVQQK(1)IEK	2	-1.3556	4
Q9WVA4	79	Transgelin-2	Tagln2	1	0.000515751	85.522	K(1)IQASSMAFK	2	-0.72616	7
Q9WVM3	73	Anaphase-promoting complex subunit 7	Anapc7	1	0.00767707	58.699	YAMALQQK(1)K	2	0.50938	1
Q9WVM3	229	Anaphase-promoting complex subunit 7	Anapc7	1	7.30569e-05	90.412	AINTICSLEK(1)K	2	-0.014627	3
Q9WVQ5	20	Methylthioribulose-1-phosphate dehydratase	Apip	1	0.000120299	43.732	SGCQAQGDCCSRPCGAQDK(1)EHPR	3	0.12843	1
Q9Z0E6	372	Guanylate-binding protein 1	Gbp2	1	0.00234574	102.46	NSFK(1)DVDQK	2	0.78693	2	LPS only
Q9Z0F6	2	Cell cycle checkpoint control protein RAD9A	Rad9a	1	0.00332936	76.357	MK(1)CLITGGNVK	2	-0.40231	6
Q9Z0N2	421	Eukaryotic translation initiation factor 2 subunit 3, Y-linked	Eif2s3y	1	0.0169938	67.997	VSAVK(1)ADLGK	2	0.14159	2	LPS only
Q9Z160	598	Conserved oligomeric Golgi complex subunit 1	Cog1	1	0.0113648	67.997	EQK(1)DVLHSTK	2	-0.05426	5
Q9Z1F9	611	SUMO-activating enzyme subunit 2	Uba2	1	0.0220538	40.377	K(1)LEENEAASTK	2	0.38634	1	LPS only
Q9Z1G3	274	V-type proton ATPase subunit C 1	Atp6v1c1	1	0.00419051	68.016	K(1)QFGPLVR	2	2.7435	2
Q9Z1G3	28	V-type proton ATPase subunit C 1	Atp6v1c1	1	1.88451e-12	94.281	LHAATTK(1)NNNLAVSSK	3	0.42483	5
Q9Z1G3	115	V-type proton ATPase subunit C 1	Atp6v1c1	1	0.0252564	48.602	YPIK(1)QSLK	2	1.0516	1
Q9Z1Q5	119	Chloride intracellular channel protein 1	Clic1	1	1.00442e-23	126.63	FSAYIK(1)NSNPALNDNLEK	3	-0.70403	13	LPS only
Q9Z1Q5	131	Chloride intracellular channel protein 1	Clic1	1	9.47184e-17	121.26	NSNPALNDNLEK(1)GLLK	2	0.22236	7	UT only
Q9Z1Q5	49	Chloride intracellular channel protein 1	Clic1	1	8.75584e-28	171.76	GVTFNVTTVDTK(1)R	2	0.71035	4
Q9Z204	176	Heterogeneous nuclear ribonucleoproteins C1/C2	Hnrnpc	1	0.0222756	62.088	SGFNSK(1)SGQR	2	-0.14276	1
Q9Z2A0	468	3-phosphoinositide-dependent protein kinase 1	Pdpk1	1	0.00723758	69.598	MGPVDK(1)R	2	1.8101	1	LPS only
Q9Z2U0	52	Proteasome subunit alpha type-7	Psma7	1	0.0020942	68.536	SVAK(1)LQDER	2	1.4515	3	LPS only
Q9Z2X8	131	Kelch-like ECH-associated protein 1	Keap1	1	1.18202e-17	99.11	EQGMEVVSIEGIHPK(1)VMER	3	-0.52931	6
Q9Z2Y8	99	Proline synthase co-transcribed bacterial homolog protein	Prosc	1	2.68099e-05	58.079	WHFIGHLQK(1)QNVNK	3	0.55388	2
Q9Z2Y8	125	Proline synthase co-transcribed bacterial homolog protein	Prosc	1	4.27147e-06	109.02	LADK(1)VNSSWQK	2	-0.41799	6

## Sheet: Key
Header title	Description
Protein accession	Protein accession number of database used for search
Position	Modification site localization in protein
Protein description	Protein functional description
Localization probability	Probability of a certain amino acid containing this modification in this peptide
PEP	The maximal posterior error probability for peptides
Score	A simple rule to be used to judge whether a result is significant or not
Modified sequence	Identified peptide sequence marked with modification sites localization probabilities
Charge	Carried charge of peptide
Mass error [ppm]	Parts per million ratio of peptide mass error between the theory and practice
MS/MS Count	Number of spectrum matched with peptide
