# Supplementary material for: Malonylation of GAPDH is an inflammatory signal in macrophages
Source: Nat Commun. 2019 Jan 18;10:338. doi: 10.1038/s41467-018-08187-6 (PMC6338787; doi:10.1038/s41467-018-08187-6)
Supplement: Supplementary file 5 — Supplementary Data 2 [file 41467_2018_8187_MOESM5_ESM.xlsx]

## Sheet: Untreated
Supplementary table 2. Post-translational modifications identified through mass spectrometry on immunoprecipitated GAPDH
Uniport No.	Protein Name	Peptide Sequences	Modifications
P16858	Glyceraldehyde-3-phosphate dehydrogenase	TVDGPSGK(ac)LWR	Acetyl (K)
P16858	Glyceraldehyde-3-phosphate dehydrogenase	GAAQNIIPASTGAAK(ac)AVGK	Acetyl (K)
P16858	Glyceraldehyde-3-phosphate dehydrogenase	VVDLMAYMASK(ac)E	Acetyl (K)
P16858	Glyceraldehyde-3-phosphate dehydrogenase	TVDGPSGK(mal)LWR	Malonyl (K)
P16858	Glyceraldehyde-3-phosphate dehydrogenase	LTGMAFR
P16858	Glyceraldehyde-3-phosphate dehydrogenase	LTGMAFRVPTPNVSVVDLTCR
P16858	Glyceraldehyde-3-phosphate dehydrogenase	RVIISAPSADAPMFVMGVNHEK
P16858	Glyceraldehyde-3-phosphate dehydrogenase	VIHDNFGIVEGLMTTVHAITATQK
P16858	Glyceraldehyde-3-phosphate dehydrogenase	VIISAPSADAPMFVMGVNHEK
P16858	Glyceraldehyde-3-phosphate dehydrogenase	VIPELNGKLTGMAFR
P16858	Glyceraldehyde-3-phosphate dehydrogenase	VVDLMAYMASK
P16858	Glyceraldehyde-3-phosphate dehydrogenase	VVDLMAYMASKE
P16858	Glyceraldehyde-3-phosphate dehydrogenase	AGAHLKGGAK
P16858	Glyceraldehyde-3-phosphate dehydrogenase	AVGKVIPELNGK
P16858	Glyceraldehyde-3-phosphate dehydrogenase	DGRGAAQNIIPASTGAAK
P16858	Glyceraldehyde-3-phosphate dehydrogenase	GAAQNIIPASTGAAK
P16858	Glyceraldehyde-3-phosphate dehydrogenase	IVSNASCTTNCLAPLAK
P16858	Glyceraldehyde-3-phosphate dehydrogenase	LEKPAKYDDIK
P16858	Glyceraldehyde-3-phosphate dehydrogenase	LEKPAKYDDIKK
P16858	Glyceraldehyde-3-phosphate dehydrogenase	LEKPAKYDDIKKVVK
P16858	Glyceraldehyde-3-phosphate dehydrogenase	LISWYDNEYGYSNR
P16858	Glyceraldehyde-3-phosphate dehydrogenase	LVINGKPITIFQER
P16858	Glyceraldehyde-3-phosphate dehydrogenase	LVINGKPITIFQERDPTNIK
P16858	Glyceraldehyde-3-phosphate dehydrogenase	LWRDGRGAAQNIIPASTGAAK
P16858	Glyceraldehyde-3-phosphate dehydrogenase	QASEGPLK
P16858	Glyceraldehyde-3-phosphate dehydrogenase	TVDGPSGK
P16858	Glyceraldehyde-3-phosphate dehydrogenase	VGVNGFGR
P16858	Glyceraldehyde-3-phosphate dehydrogenase	VIPELNGK
P16858	Glyceraldehyde-3-phosphate dehydrogenase	VKVGVNGFGR
P16858	Glyceraldehyde-3-phosphate dehydrogenase	VPTPNVSVVDLTCR
P16858	Glyceraldehyde-3-phosphate dehydrogenase	VPTPNVSVVDLTCRLEKPAK
P16858	Glyceraldehyde-3-phosphate dehydrogenase	VVKQASEGPLK
P16858	Glyceraldehyde-3-phosphate dehydrogenase	WGEAGAEYVVESTGVFTTMEK
P16858	Glyceraldehyde-3-phosphate dehydrogenase	YDDIKKVVK
P16858	Glyceraldehyde-3-phosphate dehydrogenase	YDNSLKIVSNASCTTNCLAPLAK

## Sheet: LPS treated
Uniport No.	Protein Name	Peptide Sequences	Modifications
P16858	Glyceraldehyde-3-phosphate dehydrogenase	IVSNASCT(ph)TNCLAPLAK	Phospho (ST)
P16858	Glyceraldehyde-3-phosphate dehydrogenase	TVDGPSGK(ac)LWR	Acetyl (K)
P16858	Glyceraldehyde-3-phosphate dehydrogenase	GAAQNIIPASTGAAK(ac)AVGK	Acetyl (K)
P16858	Glyceraldehyde-3-phosphate dehydrogenase	TVDGPSGK(mal)LWR	Malonyl (K)
P16858	Glyceraldehyde-3-phosphate dehydrogenase	GAAQNIIPASTGAAK(mal)AVGK	Malonyl (K)
P16858	Glyceraldehyde-3-phosphate dehydrogenase	VVDLMAYMASK
P16858	Glyceraldehyde-3-phosphate dehydrogenase	VVDLMAYMASKE
P16858	Glyceraldehyde-3-phosphate dehydrogenase	VIISAPSADAPMFVMGVNHEK
P16858	Glyceraldehyde-3-phosphate dehydrogenase	RVIISAPSADAPMFVMGVNHEK
P16858	Glyceraldehyde-3-phosphate dehydrogenase	LTGMAFR
P16858	Glyceraldehyde-3-phosphate dehydrogenase	WGEAGAEYVVESTGVFTTMEK
P16858	Glyceraldehyde-3-phosphate dehydrogenase	LTGMAFRVPTPNVSVVDLTCR
P16858	Glyceraldehyde-3-phosphate dehydrogenase	VIHDNFGIVEGLMTTVHAITATQK
P16858	Glyceraldehyde-3-phosphate dehydrogenase	TVDGPSGK
P16858	Glyceraldehyde-3-phosphate dehydrogenase	VGVNGFGR
P16858	Glyceraldehyde-3-phosphate dehydrogenase	QASEGPLK
P16858	Glyceraldehyde-3-phosphate dehydrogenase	VIPELNGK
P16858	Glyceraldehyde-3-phosphate dehydrogenase	AGAHLKGGAK
P16858	Glyceraldehyde-3-phosphate dehydrogenase	VKVGVNGFGR
P16858	Glyceraldehyde-3-phosphate dehydrogenase	YDDIKKVVK
P16858	Glyceraldehyde-3-phosphate dehydrogenase	VVKQASEGPLK
P16858	Glyceraldehyde-3-phosphate dehydrogenase	AVGKVIPELNGK
P16858	Glyceraldehyde-3-phosphate dehydrogenase	LEKPAKYDDIK
P16858	Glyceraldehyde-3-phosphate dehydrogenase	GAAQNIIPASTGAAK
P16858	Glyceraldehyde-3-phosphate dehydrogenase	LEKPAKYDDIKK
P16858	Glyceraldehyde-3-phosphate dehydrogenase	VPTPNVSVVDLTCR
P16858	Glyceraldehyde-3-phosphate dehydrogenase	LVINGKPITIFQER
P16858	Glyceraldehyde-3-phosphate dehydrogenase	DGRGAAQNIIPASTGAAK
P16858	Glyceraldehyde-3-phosphate dehydrogenase	LEKPAKYDDIKKVVK
P16858	Glyceraldehyde-3-phosphate dehydrogenase	LISWYDNEYGYSNR
P16858	Glyceraldehyde-3-phosphate dehydrogenase	VPTPNVSVVDLTCRLEKPAK
P16858	Glyceraldehyde-3-phosphate dehydrogenase	LVINGKPITIFQERDPTNIK
P16858	Glyceraldehyde-3-phosphate dehydrogenase	GILGYTEDQVVSCDFNSNSHSSTFDAGAGIALNDNFVK
