# Supplementary material for: Malonylation of GAPDH is an inflammatory signal in macrophages
Source: Nat Commun. 2019 Jan 18;10:338. doi: 10.1038/s41467-018-08187-6 (PMC6338787; doi:10.1038/s41467-018-08187-6)
Supplement: Supplementary file 6 — Supplementary Data 3 [file 41467_2018_8187_MOESM6_ESM.xlsx]

## Sheet: Sheet1
Supplementary Table 3
List of proteins identified as interacting with GAPDH in untreated and LPS-treated BMDMs via mass spectrometry
Protein IDs	Protein names	Gene names	Peptides	Unique peptides	Sequence coverage [%]	Score	Untreated	LPS	LPS fold change
Q6P8K9;Q06054;G3UVW7;B1B1D3		Zfp40	1	1	3.6	2.1657	0	222842000	LPS only
Q3UCL2;Q3U7K7;Q921V6;Q62191	E3 ubiquitin-protein ligase TRIM21	Trim21	18	18	46.1	264.77	0	119480000	LPS only
O08614;E9Q6R7;A0A1W2P7C0;Q61636		Utrn	3	3	1.9	1.6953	0	61020000	LPS only
Q8BIS2;Q148Q7;E9Q1Z0		4732456N10Rik	9	1	12.6	47.448	0	36047900	LPS only
Q3U9G2;P20029;Q3TWF2;Q3TKF8;Q3TI47;Q9DC41;Q3U7T8;Q3U6V3;Q3UEM8;Q3TUS2;O88687;Q9QWU1	78 kDa glucose-regulated protein	Hspa5	29	27	40.9	130.93	0	25121000	LPS only
Q3U9J9;P35700;B1AXW5;B1AXW6;B1AXW4	Peroxiredoxin-1	Prdx1	9	8	51.3	14.667	0	14541900	LPS only
Q3UBA6;Q3TZJ3;Q3TQ13;Q3TH56;Q3TEK2;P63017;Q504P4;Q3U9L2;Q3TF16;Q3UDS0;Q3ULM1;Q3TRH3;Q3TB63;Q3KQJ4;Q3TH04;Q3UXU1;B7U582;P17156;D3Z5E2;Q3UBR0;Q3TU85;Q3TAI8;A1E2B8;Q61696;P17879;Q9QZ38;Q61698	Heat shock cognate 71 kDa protein	Hspa8	27	24	48.8	197.96	0	10870000	LPS only
Q71LX8;P11499;E9Q3D6;Q80YC2;Q811H6;E9Q0C3	Heat shock protein HSP 90-beta	Hsp90ab1	10	7	16.6	241.45	0	5114800	LPS only
P0DOV2;E9QKL6;A0A1Z3MI45		Ifi204	8	7	11.6	37.876	0	4347900	LPS only
P38647	Stress-70 protein, mitochondrial	Hspa9	14	14	24.2	113.22	0	3850000	LPS only
Q8BV49;E9PVL3;Q504N7	Pyrin and HIN domain-containing protein 1;Pyrin and HIN domain-containing protein 1-like	Pyhin1;BC094916	2	2	5.7	5.2765	0	3047900	LPS only
B2RWS6;Q8BJ14;A0A0U1RQB6;Q8QZV8;F8VPR5;P45481	Histone acetyltransferase p300;CREB-binding protein	Ep300;Crebbp	2	2	1.5	1.2134	0	2324700	LPS only
P0DOV1-2;P0DOV1;A0A1Z3MI21;Q8CGE8;C6EQG6	Interferon-activable protein 205-A	Ifi205a	3	2	10.9	8.2288	0	2038000	LPS only
P27773;F6Q404	Protein disulfide-isomerase A3	Pdia3	7	7	15.4	26.276	0	1465600	LPS only
A2AN08-3;A2AN08;A2AN08-5;F6SSP6;A2VCS3;Z4YMA7;A2AN08-2	E3 ubiquitin-protein ligase UBR4	Ubr4	3	3	0.6	1.8491	0	1411400	LPS only
Q5FWB7;A6ZI44;P05064;D3YWI1;Q6NY00;A0A0U1RPN8;Q9CPQ9;A6ZI46;D3YV98;A0A0U1RPT5;D3Z510;A6ZI47;P05063;Q3UER1;Q3TJ66;Q91Y97	Fructose-bisphosphate aldolase;Fructose-bisphosphate aldolase A	Aldoa;Aldoart1	9	9	38.5	33.147	0	1394600	LPS only
Q3TDU5;P21956-2;P21956	Lactadherin	Mfge8	2	2	11.3	1.1919	0	1316900	LPS only
Q8BN43;Q3UNG3;Q3U7A2;Q3U5N2;Q3U5K8;Q64282;Q9CVI7;Q3U687;Q3U726;E9PXF7;D3Z6F0	Interferon-induced protein with tetratricopeptide repeats 1	Ifit1	5	5	15.1	53.181	0	1229900	LPS only
Q3UBW0;W5XIT1;W5XHY0;Q3TH01;Q7JJ15;Q3TVI9;P01901;K7WBQ4;G3UXW2;Q6RJ38;Q31188;Q61895;W5XIK7;Q31173;P04223-2;P14426;P04223;Q95555;Q31190;Q31189;Q31193;P79569;O19453;Q3UWA5;A0A0B4J1G3;Q66JU6;Q0WXH4;Q31154;F2WVG9;F2WVG7;Q921P3;Q31290;O19467;D2YW38;K7X379;K7W4D1;Q569W0;E9PWT4;E9QJR9;Q31152;P79568;P79567;Q95H92;Q8R3Y0;Q52PG7;Q31168;Q31167;O78207;Q66JR0;F2WVG6;E9PX63;Q31153;Q3KQJ3;Q61893;Q6RJ37;Q31216;Q…	H-2 class I histocompatibility antigen, K-B alpha chain;H-2 class I histocompatibility antigen, K-K alpha chain;H-2 class I histocompatibility antigen, D-K alpha chain	H2-K1;H2-K;H2-D1;MHC integral membrane protein	3	3	10.7	2.9916	0	1222940	LPS only
Q7TS23;E9Q891	Olfactory receptor	Olfr251	2	2	7.7	1.4659	0	1173600	LPS only
Q8VEY8;Q7TRY0	Olfactory receptor	Olfr374	1	1	7	1.1975	0	1170030	LPS only
Q07797;F6VRP8	Galectin-3-binding protein	Lgals3bp	5	5	14.4	4.8859	0	1153700	LPS only
Q9CY64;A2ASB8;A2ASB7;A2ASB1;Q3TS98	Biliverdin reductase A	Blvra	10	10	35.6	22.774	0	1100000	LPS only
Q3UBR4;Q99M14;F6WR04;Q8BSZ5;Q3UD32;O70370;Q3U5K1	Cathepsin S	Ctss	3	3	12.3	2.8854	0	962900	LPS only
Q6P1A9;Q5EBG5;Q58ET1;Q80UT7;A0A140T8L1;P12970;A0A140T8L3;Q8CDE3	60S ribosomal protein L7a	Rpl7a	3	3	18.4	11.645	0	849200	LPS only
Q5DTR4;A0A0A0MQG2;Q62261-2;Q62261;Q3TZN6	Spectrin beta chain, non-erythrocytic 1	Sptbn1	2	2	1.9	1.0752	0	834450	LPS only
J3QNP0;G8JL63;E5CYJ9;Q0KK59	Protein unc-79 homolog	Unc79	2	2	1.4	1.0877	0	814380	LPS only
L0MX76;Q05A56	Hyaluronidase;Hyaluronidase-4	Hyal4	1	1	1.9	1.5948	0	777280	LPS only
P48036;A0A0G2JGQ0	Annexin A5	Anxa5	6	6	20.7	64.985	0	743000	LPS only
P40142;Q9Z2L5	Transketolase	Tkt	4	4	10	13.211	0	711100	LPS only
Q3UHS6;Q80TM2;P26039;Q3TBC3;Q0V930;F6S1V7;F6SX70;Q8CDM9;Q8CHG4;A0A1L1SRI1;E9PUM4;B2RY15;A0A1L1SQ51;Q71LX4	Talin-1	Tln1	9	9	5.4	39.053	0	607300	LPS only
Q3U5Q7	UMP-CMP kinase 2, mitochondrial	Cmpk2	2	2	6	1.4152	0	591850	LPS only
Q5XJF6;Q3U561;P53026;D6RE43;Q99JL6	Ribosomal protein;60S ribosomal protein L10a	Rpl10a	3	3	17.1	3.2991	0	572400	LPS only
Q99LB4;Q3UJ44;Q3TNN6;P24452	Macrophage-capping protein	Capg	2	2	7.7	3.6547	0	543400	LPS only
P09528	Ferritin heavy chain;Ferritin heavy chain, N-terminally processed	Fth1	2	2	11	10.745	0	508440	LPS only
Q3TDS9;Q5M9M0;A0A140T8K2;P19253;A0A1B0GQW6;A0A1B0GSL5;A0A1B0GSC2;A0A1B0GRH1;A0A1B0GSF0;A0A1B0GSB2;A0A1B0GSQ6;A0A1B0GTA1;A0A1B0GS68	60S ribosomal protein L13a	Rpl13a	2	2	12.7	3.3225	0	493300	LPS only
Q3UWP8;B2MWM9;P14211	Calreticulin	Calr	2	2	7.6	2.4907	0	455000	LPS only
F7C312;Q3TUD6;Q8CCY5;Q91V38;Q3UBU0;Q3UAD6;P08113	Endoplasmin	Hsp90b1	3	3	13.7	3.7549	0	429500	LPS only
Q5M9N8;Q3UBI6;P14148;Q3TK73;F6XI62	60S ribosomal protein L7	Rpl7	5	5	23.3	8.4202	0	426600	LPS only
Q545F8;Q545X8;Q3UXQ6;P62702;Q3V1Z5;V9GWY0	40S ribosomal protein S4;40S ribosomal protein S4, X isoform	Rps4x;Rps4l;Gm15013	6	6	21.2	6.0221	0	384000	LPS only
E9Q5B5;O08528	Hexokinase;Hexokinase-2	Hk2	2	2	4.8	1.5575	0	375317	LPS only
Q8VI94	2-5-oligoadenylate synthase-like protein 1	Oasl1	2	2	6.7	2.2411	0	365690	LPS only
A0A140LI77;D3YV43;Q9D0A2;Q9CZP6;Q5YLW3;Q3UK56;Q3UCL7;P62908;O89068	40S ribosomal protein S3	Rps3	2	2	14.6	2.1885	0	351880	LPS only
P63101;D3YXF4;D3YXN6;Q3UA58;Q8BWN0	14-3-3 protein zeta/delta	Ywhaz	4	4	22.9	28.602	0	342700	LPS only
A0JLU3;Q8CGI9;Q5HZG6;Q8BU34;Q8CGG2;Q05CG9;Q3TXS7	26S proteasome non-ATPase regulatory subunit 1	Psmd1	1	1	9.1	1.3579	0	341620	LPS only
Q80UW7;Q6ZQK2;Q9JKF1;Q8CGH5;Q05CQ4;Q3TPD2;Q8BPA6;Q3TU98;Q9D408;Q8CDW9;Q3TR56	Ras GTPase-activating-like protein IQGAP1	Iqgap1	7	5	6.2	23.456	0	334800	LPS only
Q3THL2;Q542H2;Q3UIT9;Q3TN31;Q9Z2U0	Proteasome subunit alpha type;Proteasome subunit alpha type-7	Psma7	1	1	8.4	8.6064	0	319280	LPS only
P26041;Q3TZQ2;Q05DU4;Q8C2N4;Q7TSG6;Q05CE6;Q4KML7;Q3UXR4;Q3UL48;Q3TCP5;Q3TH46;Q3U111;P26043;P26040;Q3UF33;Q8CBU4;Q3UJJ8	Moesin	Msn	8	8	14.2	9.5677	0	300300	LPS only
Q542X7;P80314;A0A1W2P871;A0A1W2P828;A0A1W2P6Q3;A0A1W2P7B7;Q9JJD8	T-complex protein 1 subunit beta	Cct2	2	2	6.4	2.4901	0	283460	LPS only
Q99JX6;Q3TUI1;F8WIT2;Q3UI56;Q3UDK4;P14824;Q8CEX0;Q3V2Z4	Annexin;Annexin A6	Anxa6	3	3	7.5	13.125	0	273770	LPS only
Q8BPC3;Q5FW82;Q4FJY6;E9PV48;Q3UAB1;Q64345	Interferon-induced protein with tetratricopeptide repeats 3	I830012O16Rik;Ifit3	1	1	2.5	1.8668	0	272220	LPS only
H3BL99;H3BJC6;H3BJP2;H3BK43;H3BLJ9;H3BJL6;H3BKH6;Q9R0P3	S-formylglutathione hydrolase	Esd	1	1	21	2.2387	0	264660	LPS only
Q6PGB6-3;Q6PGB6-2;Q6PGB6;Q6PGB6-4;Q6PGB6-5	N-alpha-acetyltransferase 50	Naa50	2	2	19.4	1.8289	0	243200	LPS only
Q3UUX9;Q3TIY6;Q3UC72;Q3UPA3;Q61598-2;Q61598;A0A1Y7VL99;Q9CZ18;P50396;D6RI86;A0A1Y7VLG4	Rab GDP dissociation inhibitor beta	Gdi2	5	5	14.8	27.634	0	242420	LPS only
A0A0U1RPU7;Q3U6G1;E9PZC3;Q923D2	Flavin reductase (NADPH)	Blvrb	1	1	13.5	1.6807	0	235140	LPS only
O88327	Alpha-catulin	Ctnnal1	1	1	2.3	1.4495	0	223410	LPS only
Q3B7X8;E9Q7R9		Cfap43	2	2	4.4	1.2432	0	191110	LPS only
Q9QZE7	Translin-associated protein X	Tsnax	1	1	6.6	1.4165	0	190610	LPS only
Q9DC49;D3YVC1;F6YTZ4;Q58EU3;Q3TXS9;Q3TLE5;Q3TL20;Q3TI78;Q3UB36;D3YWJ3;P25444;Q3TXR5;A0A140T8L5;O89072;D3Z536;Q3V2B9	40S ribosomal protein S2	Rps2;Gm6576;Gm8225	5	5	23	4.2196	0	182100	LPS only
Q05BJ7;Q8VEH7;Q8K469;P11928	2-5-oligoadenylate synthase 1A	Oas1g;Oas1a	1	1	4.7	1.5984	0	175848	LPS only
Q3TT76;Q3UDR2;Q3URP6;Q3UJA8;Q3UBY9;Q3UA23;Q3U738;Q3TWE3;Q3TIM0;Q3THC3;Q3TGS0;Q3TF72;P09103	Protein disulfide-isomerase	P4hb	2	2	7.3	23.073	0	161910	LPS only
E0CXB1;Q9QUM9	Proteasome subunit alpha type-6	Psma6	2	2	11	2.1282	0	159570	LPS only
A0A1W2P7X1;Q64281-2;Q64281	Leukocyte immunoglobulin-like receptor subfamily B member 4	Lilrb4	1	1	6.1	1.6205	0	134860	LPS only
Q8C9D5;Q6GTM0;D3YZ80;Q64112	Interferon-induced protein with tetratricopeptide repeats 2	Ifit2	2	2	7.2	2.4068	0	128400	LPS only
H7BXC3;P17751	Triosephosphate isomerase	Tpi1	3	3	33.5	9.3498	0	123600	LPS only
P70335-2;P70335	Rho-associated protein kinase 1	Rock1	2	2	1.5	1.2314	0	115020	LPS only
Q564E2;Q3TI99;Q3TCI7;P06151;A0A1B0GSR9;Q3UDU4;A0A1B0GSX0;D3YZQ9;A0A1B0GT41;A0A1B0GQX5;Q99K20;Q3THB4;A0A1B0GRC1;A0A1B0GRS2;Q6NXW3;A0A1B0GRW9;A0A1B0GSL7;A0A1B0GS79;Q3UIC3;A0A0N4SVV8;D3Z7F0;D3YVR7;D3YZE4;Q64483;Q548Z6;P00342;P16125	L-lactate dehydrogenase;L-lactate dehydrogenase A chain	Ldha	10	10	28.6	51.549	0	109700	LPS only
Q9WVL5	MORC family CW-type zinc finger protein 1	Morc1	1	1	1.8	1.2029	0	102280	LPS only
D6REF7;Q4FK38;Q3UDJ2;Q69ZN1;Q8R0X7	Sphingosine-1-phosphate lyase 1	Sgpl1	1	1	3.3	1.1687	0	96880	LPS only
Q6PEE6;Q3U7X9;Q69ZW4;P17427;P17426-2;P17426	AP-2 complex subunit alpha-2;AP-2 complex subunit alpha-1	Ap2a2;Ap2a1	1	1	1	2.4808	0	93230	LPS only
Q9DBT1;Q3V3W7;Q8BH61	Coagulation factor XIII A chain	F13a1	1	1	3.3	1.6499	0	88570	LPS only
Q3UDB1;Q8C5Q5;Q3UIJ0;Q3TJN2;Q3TIJ7;Q3TET0;P80313;A0A0N4SV22;A0A0N4SV00;Q3THH8	T-complex protein 1 subunit eta	Cct7	2	2	10.2	7.1622	0	85930	LPS only
Q5RKP0;Q499X4;Q3U331;Q3TXD3;Q62465	Synaptic vesicle membrane protein VAT-1 homolog	Vat1	2	2	6	16.796	0	77880	LPS only
O89069;Q6P9L9;Q8C153;Q8BMA8;Q3UZ14;Q3UMI7;Q3UDC8;Q3UBL9;Q3TX47;Q3TWX1;Q3TW58;Q3TLB1;Q3TK17;Q3TJZ1;P58252	Elongation factor 2	Eef2	1	1	3.9	1.2158	0	76220	LPS only
F6Y6L6;Q3U7I9;F8WIR1;Q3UCD9;Q3UC89;Q3UAQ1;Q3U8W5;Q3U7P0;Q3U651;Q3TXL5;Q3TWR6;Q3TWD0;Q8C243;P18242;Q8VCK2;A0A1B0GT66;Q3TWL1;Q3TJN3;Q3UCW4;Q3TIR0	Cathepsin D	Ctsd	4	4	19.4	6.3918	0	75400	LPS only
Q540D7;Q3UJW9;Q9JII6;Q80XJ7	Alcohol dehydrogenase [NADP(+)]	Akr1a1	2	2	8.3	5.484	0	74900	LPS only
P50516-2;P50516;D3YZ23;D3YWH3;D3Z1B9	V-type proton ATPase catalytic subunit A	Atp6v1a	2	2	3.7	1.0837	0	62800	LPS only
Q3V235;O35129;F6QPR1;Q3V2V2	Prohibitin-2	Phb2	2	2	7.7	1.8707	0	30830	LPS only
Q8VC94;E9PZB3;E9PYL9;Q9CXW4	60S ribosomal protein L11	Rpl11;Gm5093;Gm10036	1	1	5.4	1.8128	0	26070	LPS only
A0A1S6GWG6;P62814;A0A0U1RNU9;Q99KA3;Q6P6I3;Q91YH6;Q8C3L6	V-type proton ATPase subunit B, brain isoform	Atp6v1b2;Atp6v1b1	2	2	5.7	1.7429	0	18990	LPS only
A0A1W2P784;Q3U7R1-2;Q3U7R1	Extended synaptotagmin-1	Esyt1	1	1	2.5	2.3783	0	18740	LPS only
B1ARA3;B1ARA5;Q4FZH2;Q3U7N1;P61255	60S ribosomal protein L26	Rpl26	1	1	8.7	2.7785	0	9554	LPS only
Q3U9K3;Q3U232;Q3U1N0;O89053;Q3T9L1	Coronin;Coronin-1A	Coro1a	2	2	8.5	1.9081	5910	224740	38.0271
B7ZC85;Q6NZC4;B1ASU9;O55047-3;O55047-2;O55047;F6XSD0	Serine/threonine-protein kinase tousled-like 2	Tlk2	2	2	3.9	1.9997	123000	4592400	37.3366
P52480;P52480-2;A0A1L1SU37;A0A1L1SUV0;A0A1L1SSN6;A0A1L1STV8;A0A1L1SQV8;A0A1L1ST52;A0A1L1SVH2;Q3UEH4;E9Q509;Q3UEI4;A7MCU9;G3X925;P53657	Pyruvate kinase PKM	Pkm	10	10	27.9	53.354	257100	7841200	30.4986
Q9D6J6	NADH dehydrogenase [ubiquinone] flavoprotein 2, mitochondrial	Ndufv2	1	1	4.8	1.6062	72060	1678590	23.2943
Q545I6;Q9ES94;Q9WUU7	Cathepsin Z	Ctsz	4	4	17.3	8.313	10300	205400	19.9417
A2AR26;Q8BTN2;Q3UDF0;Q3TLU5		Slc2a6	2	2	4.7	3.8729	86870	1288600	14.8337
Q9CSM5;Q564E8;Q9D8E6;Q5ZEY2	60S ribosomal protein L4	Rpl4	4	4	17.8	2.937	4123000	56260000	13.6454
Q5FW97;P17182;B0QZL1;Q6PHC1;Q8CF78;A0A0N4SUW8;A0A0N4SUI6;B1ARR6;B1ARR7;D3YVD3;D3Z2S4;D3Z6E4;Q922A0;A0A0N4SUX5;Q545V3;Q3UJ20;P17183	Alpha-enolase;Enolase	EG433182;Eno1	4	4	17.7	9.6263	90560	1152840	12.7301
D3YYA0;E9PU93;Q3UKZ9;Q3UJY9;Q3UJ62;Q91X20	Set1/Ash2 histone methyltransferase complex subunit ASH2	Ash2l	1	1	5.4	1.0831	624000	6834700	10.953
P67778;Q5SQG5;Q3TV00;Q3V2K0	Prohibitin	Phb;1700071K01Rik	3	3	15.4	2.8633	10980	116360	10.5974
A0A1D5RLW5;Q3THJ0;A0A1D5RM85;P62717;A0A1D5RM79;A0A1D5RME4;A0A1D5RMC7;Q05CK2	60S ribosomal protein L18a	Rpl18a	3	3	25.2	3.8714	154510	1264110	8.18141
Q3UCH0;P47911;Q3UFI4;A0A0J9YU32	60S ribosomal protein L6	Rpl6	5	5	20.6	26.575	171400	1338200	7.80747
E9QLW8;E9QLW7;E9QQ29;Q6P253-2;Q6P253-4;Q6P253	Dermokine	Dmkn	2	2	6.1	1.121	78290	504160	6.43965
Q545L9;F7D432;E9PWE0;E0CYV0;P23506;P23506-2;Q8BPI6;F6V9F1;F6TXE3	Protein-L-isoaspartate O-methyltransferase;Protein-L-isoaspartate(D-aspartate) O-methyltransferase	Pcmt1	7	7	58.6	59.963	1040800	6299600	6.05265
B1AZS9;O08807	Peroxiredoxin-4	Prdx4	2	1	8.3	1.9836	318300	1791600	5.62865
Q03265;D3Z6F5;D6RJ16;Q3U452	ATP synthase subunit alpha, mitochondrial;ATP synthase subunit alpha	Atp5a1	7	7	15.9	27.46	401600	2194000	5.46315
Q8VCT0;Q3U8R7;Q3TVR4;P35951	Low-density lipoprotein receptor	Ldlr	1	1	3.7	1.0686	30014000	138980000	4.63051
Q3TXV7;Q8BNS6;Q3UCP6;Q3U936;Q3TW10;Q3TVI2;Q3TKF6;Q3THQ0;P29416	Beta-hexosaminidase;Beta-hexosaminidase subunit alpha	Hexa	2	2	4.2	4.3391	64780	288420	4.4523
Q3TKB9;Q3TKG0;A0PJ91;Q80Y52;Q3UIF3;P07901;Q8C5U3;Q3TKA2;Q3TJU7;B7ZC50;Q8C2A9;A2A6A2;B7ZC49	Heat shock protein HSP 90-alpha	Hsp90aa1	7	4	14.4	34.906	184550	796630	4.31661
A0A0J9YV86;A0A0J9YUF8;A0A0J9YUR2;A0A0J9YTU3;Q5SXY1-2;Q5SXY1-3;Q5SXY1;A0A0J9YV47;A0A0J9YUG8;REV__Q61120;Q3UPB2	Cytospin-B	Specc1	2	2	2	1.2481	18135100	74520100	4.10916
E9Q133;Q3U0I3;Q3UJP4;Q3U4U6;P80318;F6ZVG8	T-complex protein 1 subunit gamma	Cct3	2	2	4.3	3.7434	64730	251250	3.88151
O08553	Dihydropyrimidinase-related protein 2	Dpysl2	4	4	7.7	58.51	142600	512300	3.59257
Q8C9L6;Q99L95;Q69ZV5;A2API8;F7AA26;O54931-5;O54931-4;O54931-3;O54931-2;O54931	A-kinase anchor protein 2	mKIAA0920;Akap2;Pakap	2	2	1.9	1.2263	106820	360410	3.37399
Q3UJS0;P62918	60S ribosomal protein L8	Rpl8	1	1	4.3	2.0708	8550	28300	3.30994
Q3U9U3;Q3UMM1;Q922F4;Q80ZV2;Q9CUN8;Q9CRT0;Q99J49;Q9DCR1;B2RSN3;Q9D6F9;P99024;Q9CWF2;Q7TMM9;P68372;Q9ERD7	Tubulin beta-6 chain;Tubulin beta-4A chain;Tubulin beta-5 chain;Tubulin beta-2B chain;Tubulin beta-2A chain;Tubulin beta-4B chain;Tubulin beta-3 chain	Tubb6;Tubb5;Tubb3;Tubb2a;Tubb4b;Tubb2b;Tubb4a	2	2	8.3	1.6397	251550	754070	2.99769
Q5M9L9;Q497E9;P62242;Q9CRJ5;Q3UJU6;Q9CQW4;Q3UA25	40S ribosomal protein S8	Rps8	2	2	13.5	7.8282	218770	652990	2.98482
A0A1B0GRZ3;A0A1B0GSA8;A0A1B0GSF7;A0A1B0GQU8;Q0QEW9;Q642K1;Q58EW0;P35980;A0A1B0GS28;A0A1B0GSS8	60S ribosomal protein L18	Rpl18	2	2	40.4	5.2391	248490	724420	2.91529
D3Z420		Fam186b	2	2	2.7	2.5184	72400	203100	2.80525
P63038;P63038-2;D3Z7J9;D3Z2F2	60 kDa heat shock protein, mitochondrial	Hspd1	6	6	11.9	9.2815	361090	962190	2.66468
F7CJS8;D3YWH9;Q96EC0;Q9CXW7;Q6ZWN5	40S ribosomal protein S9	Rps9	2	2	12.6	2.2889	65460	167050	2.55194
Q9ET22	Dipeptidyl peptidase 2	Dpp7	1	1	2	1.3661	31907	81364	2.55004
F7CFA5;Q3TSQ7;P26443	Glutamate dehydrogenase 1, mitochondrial	Glud1	1	1	14.6	1.2247	81822	203220	2.48368
P56480	ATP synthase subunit beta, mitochondrial	Atp5b	5	5	12.9	8.1731	892300	2167500	2.42912
Q58E64;Q3UZQ3;Q3UA81;Q3TII3;P10126;D3YZ68;D3Z3I8;P62631	Elongation factor 1-alpha;Elongation factor 1-alpha 1;Elongation factor 1-alpha 2	Eef1a1;Eef1a2	6	6	18.2	14.134	1094200	2497500	2.28249
Q3U9M7;Q3U6Z1;Q3U6N7;Q3TJX0;Q61233;D3YZ25;D3YVW8;D3Z7D9;D3Z311	Plastin-2	Lcp1	12	11	22	216.6	1536300	3437700	2.23765
E9Q390;B9EK95;Q69ZN7-4;Q69ZN7	Myoferlin	Myof	3	3	2.3	1.7712	14772000	32264000	2.18413
B1AT92;Q3U5I5;Q3U1Q4;Q60631-2;Q60631	Growth factor receptor-bound protein 2	Grb2	1	1	5.9	1.4943	38836	83916	2.16078
Q8JZU2;F6VVY4	Tricarboxylate transport protein, mitochondrial	Slc25a1	4	4	13.8	21.359	1009000	2159300	2.14004
Q3TRH2;B1AT36;Q3U8F5;Q9D8W5	26S proteasome non-ATPase regulatory subunit 12	Psmd12	1	1	2.6	1.2198	96104	198560	2.0661
B9EJ37;A2AAY5;Q8BY34;Q571L4;Q3TDV5	SH3 and PX domain-containing protein 2B	Sh3pxd2b	2	2	3.9	1.2083	690730	1419730	2.05541
Q99KV1	DnaJ homolog subfamily B member 11	Dnajb11	1	1	4.7	1.4192	256120	520040	2.03045
Q8BH59;V9GXX9	Calcium-binding mitochondrial carrier protein Aralar1	Slc25a12	8	7	15.2	12.043	1999126	3948326	1.97503
E9QP46;Q6ZWQ0;Q8K147;D5FT67;Q7TPP1;Q6PI66;F6W8R9;Q76KB5;Q6DFZ2;Q6ZWQ0-3	Nesprin-2	Syne2	2	2	0.5	1.094	126740	244530	1.92938
P68510;Q8BJH3	14-3-3 protein eta	Ywhah	2	2	9.3	65.915	257840	491490	1.90618
Q3TVS6;Q3TC17;P10605;Q6LAF6	Cathepsin B;Cathepsin B light chain;Cathepsin B heavy chain	Ctsb	4	4	13.9	8.6041	724900	1375500	1.8975
Q545A2;P51881	ADP/ATP translocase 2;ADP/ATP translocase 2, N-terminally processed	Slc25a5	10	6	37.9	12.639	10572700	18717700	1.77038
Q6T264;F6UY95	Mastermind-like protein 1	Maml1	2	2	4.2	1.1869	510270	856170	1.67788
Q9CQM8;Q4VA28;O09167	60S ribosomal protein L21	Rpl21	1	1	9.4	1.5441	104000	168400	1.61923
Q544Y7;P18760;F8WGL3;Q9CX22;Q3UHW9;P45591	Cofilin-1	Cfl1	3	3	22.3	5.4184	838800	1357600	1.6185
Q91YT9;Q91V28;Q3UAG2;Q9DCD0	6-phosphogluconate dehydrogenase, decarboxylating	Pgd	5	5	21.4	19.426	1001810	1609610	1.6067
Q8BTU6;Q3TLL6;Q4FZL1;Q5F2A7;Q3UXC2;Q3TGK7;Q3TFG3;Q52KC1;P60843;P10630;P10630-2;Q3TSJ4;Q78WR5;Q3U8I0;E9Q561	Eukaryotic initiation factor 4A-I;Eukaryotic initiation factor 4A-II;Eukaryotic initiation factor 4A-II, N-terminally processed	Eif4a2;Eif4a1	2	2	6.6	5.2935	200790	308980	1.53882
K7E6F1;Q4FJQ6;Q3U3L3;F8WIV2;Q60854;E9Q3Y1;Q8BZR2;E9Q6X2;E9Q108;E9Q0P9;E9PYY0;E9PZQ9;E9Q4R2;A0A1Y7VLW2;Q6P6K7;W4VSP4;Q8VHQ0	Serpin B6	Serpinb6a;Serpinb6	4	4	19.3	6.7854	639720	964120	1.5071
Q01320;Q64511	DNA topoisomerase 2-alpha;DNA topoisomerase 2-beta	Top2a;Top2b	2	2	1.2	1.2642	166930	249240	1.49308
Q3TV94;Q52PE3;Q9CY50	Translocon-associated protein subunit alpha	Ssr1	2	2	9.1	2.4355	163360	243240	1.48898
Q9CT46;Q8CE30;Q8CD23;Q3TT41;Q3TL52;Q3TGR3;P09405	Nucleolin	Ncl	1	1	4.7	1.2163	60726	89385	1.47194
Q5D5J5;Q5D5I8;P08508	Low affinity immunoglobulin gamma Fc region receptor III	Fcgr3	3	1	18	3.8677	853250	1238550	1.45157
Q3UL78;P60766	Cell division control protein 42 homolog	Cdc42	1	1	6.8	1.2954	234180	334780	1.42958
A0A1L1SUK3;B2CY77;P14206	40S ribosomal protein SA	Rpsa	1	1	12.8	1.4497	225540	318910	1.41398
Q14BR4;P61750;F6UFB9;E9Q798;Q9DD04;Q3U344;P84084;Q8BSL7;P84078;P61205	ADP-ribosylation factor 4;ADP-ribosylation factor 5;ADP-ribosylation factor 2;ADP-ribosylation factor 1;ADP-ribosylation factor 3	Arf4;Arf3;Arf5;Arf2;Arf1	2	2	17.2	1.3107	257060	355250	1.38197
Q3UIH7;Q9JHK4;Q921J9;Q9JHK4-2	Geranylgeranyl transferase type-2 subunit alpha	Rabggta	8	8	18	82.195	1754710	2336510	1.33156
Q8C140;Q9QXX4;Q91YK1	Calcium-binding mitochondrial carrier protein Aralar2	Slc25a13	5	4	8	6.7467	997330	1318500	1.32203
P48962;Q8BVI9;B2RTC8;Q3V132	ADP/ATP translocase 1	Slc25a4	10	6	36.6	15.894	13154300	16312300	1.24007
Q52L87;Q3TIZ0;P68373;P68369;Q5FW91;P05214;Q9D9Y2;Q9JJZ2	Tubulin alpha-1C chain;Tubulin alpha-1A chain;Tubulin alpha-3 chain	Tuba1c;Tuba1a;Tuba3a	5	1	15.1	13.685	886800	1069300	1.2058
B1ATQ3;P14152	Malate dehydrogenase, cytoplasmic	Mdh1	1	1	11	1.1158	178920	214950	1.20137
Q3UE75;Q8BVA0;Q3TXG7;Q3TWC7;Q3TBB0;Q3TAV1;Q99P91	Transmembrane glycoprotein NMB	Gpnmb	2	2	7.3	9.0255	2088600	2487800	1.19113
D2KHZ9;P16858;S4R1W1;A0A1D5RLD8;A0A0A0MQF6;S4R257;S4R1W8;Q4VBD1;Q3TUZ9;Q2VWQ4;S4R1N5;W8QM43;Q6IWE3;V9GXA7;V9GXK0;Q8CEV2;V9GX06;Q3V2I5;A0A0R4J0X7;S4R2G5;Q64467	Glyceraldehyde-3-phosphate dehydrogenase	GAPDH;Gapdh;Gm3839	14	14	50.8	88.278	224953500	264123500	1.17412
Q6KAP6		mFLJ00226	1	1	3	1.2477	2941080	3408480	1.15892
A0A077S2U6;P08905	Lysozyme;Lysozyme C-2	Lyz2	3	1	27.7	12.866	565500	650400	1.15013
Q5RKP4;Q8BMR3;Q3U900;Q91YQ5;A0A0N4SUJ8;Q99LY0	Dolichyl-diphosphooligosaccharide--protein glycosyltransferase subunit 1	Rpn1	3	3	7.7	6.2162	152580	175280	1.14877
P54818;Q3TTJ1;A0A1Y7VM63	Galactocerebrosidase	Galc	4	4	8.2	82.02	1605800	1814900	1.13022
A0A087WP73;Q6A0B7;E9PUQ8	Diacylglycerol kinase	Dgkd	2	2	14.6	1.0868	837870	946290	1.1294
Q3UB90;Q3UB67;Q3UB15;Q3U9L3;Q3T9U9;P27659;Q99N25;A0A087WNS0;A0A087WQK0	60S ribosomal protein L3	Rpl3;Rp13	2	2	5.2	2.9361	162950	180780	1.10942
E9PW49;D3YW96;Q571F5;Q571F5-3;Q571F5-2	SPRY domain-containing SOCS box protein 3	Spsb3	2	2	6	1.1945	317376450	347096450	1.09364
D3Z0U5;D6RGM7;A0A0E4D027;A0A0E4HJ81;D3Z4J2;A0A0E3WJP9;A0A0E4D014;A0A0E4HEY7;A0A0G2JFY0;A0A0A0MQ80;B7ZNK9;Q9D3R6-3;Q9D3R6;Q3UMC0	Katanin p60 ATPase-containing subunit A-like 2;Spermatogenesis-associated protein 5	Katnal2;Spata5	1	1	4.3	1.1333	455880	490980	1.07699
B2RY26;B2RXX9;Q91Z83;Q2TAW4;B2RQQ1;Q02566;Q1WNP4;Q1WJL6;Q3UQQ3;Q5BKR0;Q6P8P3	Myosin-7;Myosin-6	Myh7;Myh6	4	4	2.1	2.8251	1030400	1103000	1.07046
Q62383;Q3TY72	Transcription elongation factor SPT6	Supt6h;Supt6	2	2	1.7	1.0734	3412100	3652300	1.0704
Q4VAG4;P67984	60S ribosomal protein L22	Rpl22	1	1	8.6	1.1364	156930	163820	1.0439
Q8CJ40-2;Q8CJ40-3;Q8CJ40;B7ZC90	Rootletin	Crocc	3	3	2.7	1.811	5487900	5627200	1.02538
Q3TB39;Q8BMS1	Trifunctional enzyme subunit alpha, mitochondrial;Long-chain enoyl-CoA hydratase;Long chain 3-hydroxyacyl-CoA dehydrogenase	Hadha	1	1	3.1	1.1945	37946	38745	1.02106
P05213;Q99KA2;A0A0A0MQA5;P68368;O89052	Tubulin alpha-1B chain	Tuba1b	5	1	15.1	4.9111	195380	192770	0.986641
G3UX26;Q60930;D3YZT5	Voltage-dependent anion-selective channel protein 2	Vdac2	5	5	26.5	14.009	232800	217100	0.93256
Q8BG07-2;Q8BG07	Phospholipase D4	Pld4	3	3	6.9	9.3584	357520	327120	0.91497
Q3UVJ2;Q3U0U5;P40124;Q3UNQ0;Q3TC53;B1ARS0	Adenylyl cyclase-associated protein;Adenylyl cyclase-associated protein 1	Cap1	5	5	13.7	197.82	1808100	1653200	0.91433
B1AVK2;A0A140LHD1		Fam161a	1	1	2.8	1.2116	126140	112050	0.888299
Q8VG61;Q7TQZ6	Olfactory receptor	Olfr1246	1	1	3.2	1.15	127770	113040	0.884715
Q3TX55;E9PWA7;Q9D3C4;Q8BVW6;Q7TPD9;P59999	Actin-related protein 2/3 complex subunit 4	Arpc4	2	2	17.9	2.0132	358690	293370	0.817893
Q5SX53;Q9CR62;Q9CTC7;Q5SX46;Q5SX48	Mitochondrial 2-oxoglutarate/malate carrier protein	Slc25a11	8	8	32.5	113.77	8472300	6914200	0.816095
P70227	Inositol 1,4,5-trisphosphate receptor type 3	Itpr3	3	3	1.8	1.714	4311420	3495120	0.810666
P08752;A0A0A6YWA9;Q9JJ21;A2A610;A2AE31;Q8C040;Q9WUC0;Q8BHK8;A2AE32;Q9D7B3;Q543S2;Q3TJH1;B2RVZ3;A2AE33;Z4YKV1;Q3TY78;Q66L47;P20612;Q9DC51;Q3V3I2;P50149;P18872-2;P18872;B2RSH2;P63094-2;Q8CGK7;P63094;Q6R0H7-4;Q6R0H7	Guanine nucleotide-binding protein G(i) subunit alpha-2	Gnai2	3	3	12.1	4.3677	1198070	953070	0.795504
Q8BZ02;A2AQ92		Duox1	1	1	1.7	1.1497	1116500	858000	0.768473
H3BLF7;H3BKR2;Q3U1B1;Q3TQ70;P62874	Guanine nucleotide-binding protein G(I)/G(S)/G(T) subunit beta-1	Gnb1	3	1	32.4	1.2453	454510	347260	0.764032
A2ABV5;A2BDN7;A2BDP0;A2ABV5-2	Mediator of RNA polymerase II transcription subunit 14	Med14	2	2	2.5	1.6737	170020	127430	0.7495
A0A1L1STC6;Q6ZWR6-4;Q6ZWR6;Q6ZWR1;Q6ZWR5;A0A1L1SRV6;Q6ZWR6-5	Nesprin-1	Syne1	4	4	0.8	2.4609	216950	157550	0.726204
Q14B65;A2A5Z4;Q8BVV7	Centrosomal protein of 95 kDa	Cep95	2	2	3.6	1.1493	8169000	5878800	0.719647
P19157;K9JA74;P46425	Glutathione S-transferase P 1	Gstp1	5	5	31	94.679	3981000	2649000	0.665411
Q3TZG6;P30658	Chromobox protein homolog 2	Cbx2	1	1	4	1.7009	90223	54673	0.605976
O88325;O54752		Naglu	8	8	15.3	45.507	1509300	908000	0.601603
F8VQ05;Q8BIA1;A0A0J9YUH4		Fryl	2	2	1.2	1.1955	1875300	1092900	0.582787
Q9WU81;Q9WU81-2	Sugar phosphate exchanger 2	Slc37a2	2	2	4.6	1.7731	124090	69900	0.563301
D3Z1T4;D3Z1M1;Q3U9V4;E9QKR0;P62880;Q61621;D3YZX3;Q3U2F9;Q3THF3;P29387;Q8BMQ1;Q3TY18;Q54AE3;Q61011	Guanine nucleotide-binding protein G(I)/G(S)/G(T) subunit beta-2;Guanine nucleotide-binding protein subunit beta-4	Gnb2;Gnb1;Gnb4	4	2	21.8	6.2902	2481070	1356170	0.546607
M0QWK8;E9QMW4	Uncharacterized protein C16orf96 homolog	4930562C15Rik	1	1	9.2	1.6534	66636930	28620930	0.429506
Q8BG54	Serine palmitoyltransferase 3	Sptlc3	2	2	6.2	1.3917	20087700	7948800	0.395705
A0A1L1SQA8;Q58EA6;P62852	40S ribosomal protein S25	Rps25	1	1	9.7	1.212	20660	7420	0.359148
D3Z6I8;Q8C7C3;Q58E70;Q3TJ53;E9Q7Q3;D3Z2H9;P21107-2;G5E8R0;E9Q453;G5E8R2;G5E8R1;E9Q456;E9Q455;E9Q452;Q8K0Z5;Q8BSH3;Q8BP43;Q564G1;Q545Y3;E9Q450;E9Q448;B7ZNL3;A0A0R4J1P2;E9Q5J9;E9Q454;F8WID5;P58771-2;P58771;P21107	Tropomyosin alpha-3 chain;Tropomyosin alpha-1 chain	Tpm3;Tpm3-rs7;Tpm1	2	2	9.7	1.2582	654215	230185	0.351849
Q3TX38;Q3TTN3;Q5EBQ0;J3QMG3;Q60931;Q3UFA8	Voltage-dependent anion-selective channel protein 3	Vdac3	2	2	11	4.7834	465790	159900	0.343288
Q8BMA4;Q5SW83;P61161	Actin-related protein 2	Actr2	2	2	6.4	2.0023	1881450	641170	0.340785
Q5RKN9;Q3UAS2;P47753;Q3TLJ0;Q3UJV2;A0A0G2JE27	F-actin-capping protein subunit alpha-1	Capza1	4	3	21	3.6174	749000	247540	0.330494
F7DF36		Sidt2	2	2	11.3	1.3276	1486150	438700	0.295192
Q5DQJ3;Q3UBZ3;P47754;A0A0N4SVM0;D6RCW7;Q3UCD2;Q3U7G3	F-actin-capping protein subunit alpha-2	Capza2	4	3	20.3	94.759	2616020	746920	0.285518
Q3UA52;Q9CVB6;Q4FZG5;D3YXG6;A0A087WRT2	Actin-related protein 2/3 complex subunit 2	Arpc2	3	3	7.6	3.4086	1818410	490930	0.269978
A8IP69;P61982	14-3-3 protein gamma;14-3-3 protein gamma, N-terminally processed	Ywhag	1	1	5.7	7.2366	345960	85960	0.248468
Q924W5;Q924W5-2;A0A1W2P6V7	Structural maintenance of chromosomes protein 6	Smc6	3	3	3.4	1.8339	935800	225400	0.240863
Q3TRH8;A2AMW0;Q923G3;Q3TVK4;P47757-2;P47757;P47757-4;F7CAZ6;A0A0A0MQI9;F6YHZ8	F-actin-capping protein subunit beta	Capzb	3	3	16.9	7.8577	1540810	365500	0.237213
B7FAV1;B9EKP5;B7FAU9;Q8BTM8;Q3U7N9;Q6KAM8;F6XC15;Q8VHX6-2;Q8VHX6	Filamin-A	Flna	11	11	7	21.881	235400	54800	0.232795
Q3UGH0;A0A087WQ14;A0A087WRA1;Q3ULF7;Q3TWJ4;Q3TGW0;Q3TGE1;Q99JY9;A0A087WPR6;A0A087WS98;A0A087WP86	Actin-related protein 3	Actr3	3	3	49.6	10.694	2631470	609970	0.231798
Q3U292;Q149Z9;P43277	Histone H1.3	Hist1h1d	1	1	7.2	1.1501	916330	192600	0.210186
E9Q4K7;Q6A029	Kinesin-like protein	Kif13b	2	2	1.1	1.211	909520	185510	0.203965
E9PW24;A0A0R4J223;Q05CR3;Q8C8S5;E9Q9J6;A0A0R4J221;Q499F9;A0A0R4J218;E9Q3W4;Q6S390;Q6S388;Q6S392;Q6S393;Q6S387;Q6S385;Q9QXS1-15;Q9QXS1-10;Q9QXS1-9;Q9QXS1-12;Q9QXS1-11;Q9QXS1-13;Q9QXS1-5;Q9QXS1-3;Q9QXS1-16;Q9QXS1-4;Q9QXS1-14;Q9QXS1-6;Q9QXS1-7;Q9QXS1-8;Q9QXS1-2;Q9QXS1	Plectin	Plec	2	2	5.4	1.2193	251860	50980	0.202414
E9PY55;E9Q701;F8VQL9;Q9WU42-2;Q9WU42;E9Q9V3	Nuclear receptor corepressor 2	Ncor2	2	2	1.5	1.3078	62132800	12415800	0.199827
Q8C123;G3V011;Q8CG29;Q811E7;P70248;E9Q634	Unconventional myosin-If;Unconventional myosin-Ie	Myo1e;Myo1f	1	1	2.7	6.1431	272678	53048	0.194544
G3UYU4;Q540I4;Q3TJS0;O08917	Flotillin-1	Flot1	2	2	6.3	2.4759	362460	66306	0.182933
Q8K183	Pyridoxal kinase	Pdxk	2	2	12.8	2.6241	49980	8840	0.176871
Q8VEE3;A0JLV3;B2RVD5;B2RTK3;A0JNS9;Q8CBB6;Q921L4;Q9D2U9;Q8CGP2;Q8CGP1;Q8CGP0;Q6ZWY9;Q64525;Q64524;Q64478;Q64475;P10854;P10853;P70696;Q8CGP2-2	Histone H2B;Histone H2B type 3-A;Histone H2B type 1-P;Histone H2B type 1-K;Histone H2B type 3-B;Histone H2B type 1-C/E/G;Histone H2B type 2-B;Histone H2B type 2-E;Histone H2B type 1-H;Histone H2B type 1-B;Histone H2B type 1-M;Histone H2B type 1-F/J/L;Histone H2B type 1-A	Hist2h2bb;Hist1h2bj;Hist1h2bk;Hist1h2bm;Hist1h2ba;Hist1h2br;LOC665622;Hist3h2ba;Hist1h2bp;Hist3h2bb;Hist1h2bc;Hist2h2be;Hist1h2bh;Hist1h2bb;Hist1h2bf	1	1	9.2	1.078	3524900	613490	0.174045
Q3UBP6;Q3UBQ4		Actb	11	0	41.3	1.2272	8102240	1336840	0.164996
H9KUZ3;G3X8X6;Q62230-3;Q62230	Sialoadhesin	Siglec1	2	2	2	2.3215	224810	36256	0.161274
Q6EBV9	Autophagy-related protein 9B	Atg9b	2	2	3.3	1.2795	642540	103580	0.161204
Q6P9L6;A0A1L1SU97	Kinesin-like protein KIF15	Kif15	2	2	1.6	1.1026	229030	34390	0.150155
A0A0R4J150;B9EJ86	Oxysterol-binding protein	Osbpl8	2	2	3.3	1.5238	509165	75495	0.148272
Q4KL81;P63260;Q3TSB7;Q9QZ83;Q3UD81;G3UYG0;B1ATY1	Actin, cytoplasmic 2;Actin, cytoplasmic 2, N-terminally processed	Actg1	12	1	44.8	160.62	210923000	18960000	0.0898906
F7ABZ6;D3YYQ8		Dnah10	2	2	0.7	1.2882	1183300	97348	0.0822682
Q3UAF7;Q3UAF6;Q3U5R4;B2RRX1;P60710;Q61276;Q3UAA9;Q3UA89;E9Q5F4;Q3UCF8;Q3U939;Q3U804;Q3UGS0;Q3TIJ9;E9Q1F2;G3UZ07;Q61272;A1E281;E9Q606;Q6IWE2;Q99NC5;F8WGM8;E9Q2D1;Q8CF71;O89054;V9GXQ2;A0A0U1RQ96;F6WX90	Actin, cytoplasmic 1;Actin, cytoplasmic 1, N-terminally processed	Actb;Actg1	12	0	44.8	76.373	3677720	295980	0.0804792
Q9CQQ1		4930429B21Rik	1	1	10	1.5035	1240300	55200	0.0445054
Q5PPQ7;Q499X7;Q3TF74;Q3TEU8;Q9WUM4;E9PZJ0;E9PVJ1;E9PX03;Q3U8F0	Coronin;Coronin-1C	Coro1c	4	4	10.1	18.709	2106019	68199	0.0323829
Q2MHN3		Zfhx2	2	2	1.5	1.5569	102570	0	UT only
E9Q7C4;Q6UDR4;F6RN94;Q3UYV6		Prr14l	2	2	1.8	1.2103	156700	0	UT only
Q61833;A2ACG7;Q3U505;Q9DBG6	Dolichyl-diphosphooligosaccharide--protein glycosyltransferase subunit 2	Rpn2	2	2	7.7	35.428	209050	0	UT only
Q1A602;Q3ULT2;Q3UDJ7;A0A1L1SV25;P57780;E9Q2W9;Q7TPR4;D3Z0L8;D3Z761;Q8BP35;A0A1L1SVJ6;Q99LJ3;Q5FW75;Q9JI91;O88990	Alpha-actinin-4;Alpha-actinin-1	Actn4;Actn1	4	1	5.3	7.8012	227580	0	UT only
Q3UB18;Q920X7;Q920X9;Q920X8;Q91VD3;Q91VC2;Q91V69;Q4FJP7;Q3UE54;Q3U6A3;P10810	Monocyte differentiation antigen CD14	Cd14;CD14	1	1	7.9	6.6691	229610	0	UT only
Q3TL93;E9PWK0		Slc44a4	1	1	2.5	1.2475	233510	0	UT only
P03995-2;P03995	Glial fibrillary acidic protein	Gfap	1	1	2.8	1.545	295410	0	UT only
Q4L0E7;Q678L1		Krt77	5	1	20.3	6.5496	305500	0	UT only
Q3U1J4;Q91YC8;Q3ULS8	DNA damage-binding protein 1	Ddb1	4	4	5.4	7.7033	348000	0	UT only
Q8CCP0-4;Q8CCP0-3;Q8CCP0-2;Q8CCP0	Nuclear export mediator factor Nemf	Nemf	1	1	2.7	1.4485	413890	0	UT only
Q545D8;Q61878	Bone marrow proteoglycan;Eosinophil granule major basic protein	Prg2	1	1	5.4	1.572	417380	0	UT only
A0A0N4SUK6;Q921T5;A0A0N4SVA7;Q3UXZ9;Q3V3E9;Q3U4V8	Lysine-specific demethylase 5A	Kdm5a	2	2	11.8	1.0784	494100	0	UT only
Q8CAI1-2;Q8CAI1	Coiled-coil domain-containing protein 142	Ccdc142	1	1	6	1.2171	559030	0	UT only
Q9WTI7-4;Q9WTI7-2;Q9WTI7-3;Q9WTI7	Unconventional myosin-Ic	Myo1c	3	3	4	15.027	643000	0	UT only
Q8C187;M0QWX4;P59110	Sentrin-specific protease 1	Senp1	2	2	11	1.6014	692350	0	UT only
D3Z5G2;Q8CFJ7;Q8CFJ7-2	Solute carrier family 25 member 45	Slc25a45	2	2	11.8	1.3709	718400	0	UT only
Q9D6Z9;A2A590;A2A588;Q3V2D6;Q3V2C1	Keratin-associated protein 9-3	Krtap1-5;Krtap1-3;Krtap1-4;Krtap9-3	1	1	8.2	3.9394	736120	0	UT only
Q3U094;Q3TCE7;Q3TBA2;Q91Z25;Q9WV32;F6VVE6	Actin-related protein 2/3 complex subunit 1B	Arpc1b	2	2	7.5	1.7456	737750	0	UT only
A2AHJ7;A2AHK0;Q80UP3	Diacylglycerol kinase;Diacylglycerol kinase zeta	Dgkz	1	1	1.9	1.1265	750320	0	UT only
Q3TY94;Q3TXY0;Q6P1J1;P97427	Dihydropyrimidinase-related protein 1	Crmp1	1	1	5.1	1.8686	984000	0	UT only
B7ZWK3;A3KGU5;B9EKJ1;B2RXX6;A3KGU7;E9Q447;A3KGU9;P16546-2;P16546	Spectrin alpha chain, non-erythrocytic 1	Sptan1	2	2	1.3	1.1228	1084930	0	UT only
Q91V51;A6PW19;Q8BJG7	Probable tubulin polyglutamylase TTLL1	Ttll1	2	2	8.5	1.8746	1266220	0	UT only
A0A0G2JEU1;Q544B1;Q3UJW1;Q3U9J7;Q3U6I3;Q3TVM2;P47738;A0A0G2JF60;A0A0G2JFQ0;D3YYF3	Aldehyde dehydrogenase, mitochondrial	Aldh2	4	4	10.4	6.7826	1377300	0	UT only
Q3TNA0;Q64462	Cytochrome P450 4B1	Cyp4b1	1	1	2.5	1.334	1577900	0	UT only
E9Q3C8;E9Q2N5;E9Q565;E9Q8U3;E9PZ54;Q3UIJ9	Myocardial zonula adherens protein	Gcom1;Myzap	3	3	11.1	2.4438	2607400	0	UT only
E0CZ27;A1L0U3;F8WI35;A1L0V4;B9EI85;A0A1W2P768;P84244;P84228;P68433;P02301	Histone H3;Histone H3.3;Histone H3.2;Histone H3.1;Histone H3.3C	H3f3a;Hist1h3e;Hist1h3i;Hist2h3b;Hist1h3b;Hist1h3a;H3f3c	1	1	5.9	2.9991	4725350	0	UT only
K3W4R2;Q6URW6-2;Q6URW6;Q6URW6-3;A0A140LI60;A0A140LHX1	Myosin-14	Myh14	7	2	3.9	2.1913	4769500	0	UT only
Q9CWE1;Q8BHZ0	Protein FAM49A	Fam49a	2	2	10	1.1412	5398000	0	UT only
Q8C0L9-3;Q8C0L9-2;Q8C0L9	Glycerophosphocholine phosphodiesterase GPCPD1	Gpcpd1	1	1	9.1	1.1396	7480600	0	UT only
Q2TBE5;Q0VGR5;Q8K389;Q5SP75	CDK5 regulatory subunit-associated protein 2	Cdk5rap2	2	2	7.4	1.1018	10109000	0	UT only
A0A0N4SV66;A0AUV1;A3KPD0;Q8CGP4;C0HKE9;C0HKE8;C0HKE7;C0HKE6;C0HKE5;C0HKE4;C0HKE3;C0HKE2;C0HKE1;B2RVF0;A2AB79;Q8CGP6;Q8R1M2;Q8CGP7;Q8CGP5;Q8BFU2;Q149V4;B2RWH3;Q64426;Q64523;Q6GSS7;Q61668;G3UWL7;Q3UA95;B2RVP5;Q3THW5;P0C0S6;Q64522;P27661	Histone H2A;Histone H2A type 1-H;Histone H2A.J;Histone H2A type 1-K;Histone H2A type 1-F;Histone H2A type 3;Histone H2A type 2-C;Histone H2A type 2-A	Hist1h2ah;Hist1h2aa;Hist1h2ad;Hist3h2a;H2afj;Hist1h2ak;Hist1h2af;Hist2h2ac;Hist2h2aa1;H2A	3	3	31	11.475	10528000	0	UT only
G3UW57		Rab11fip2	1	1	4.6	1.7019	12337000	0	UT only
A2AGH8;A2AGH9;A2AGH6-2;A2AGH6;Q2NLB9;A2AGH6-3	Mediator of RNA polymerase II transcription subunit 12	Med12	2	2	2	1.1325	12409000	0	UT only
B2RTM0;P62806;Q6B822;Q61667	Histone H4	Hist2h4;Hist1h4a	4	4	38.8	7.8949	18791900	0	UT only
Q80TA9	Ectopic P granules protein 5 homolog	Epg5	1	1	0.5	1.4345	21977000	0	UT only
Q8VDD5;Q3UFT0;Q811J9;Q99JJ3;Q7TQJ6;Q8BIE2;A2VCK0;Q5SV64;Q3UH59;Q61879;Q80T68;F2Z494;Q8BIM8;Q14B05;O89055;Q8BLI1;Q8BWI3;Q8BLI3;Q4KMN4;Q6PB65;Q8BXF2;Q7TQH2;REV__Q8BX05-3;REV__D3YYU4;REV__E9PV98;REV__Q8BX05-2;REV__Q8BX05;REV__B2RW38	Myosin-9	Myh9	67	59	37.2	323.31	90505000	0	UT only
